# Supplementary material for: N-[(E)-1,3-Benzodioxol-5-yl­methyl­idene]-3,4-dimethyl-1,2-oxazol-5-amine
Source: Acta Crystallogr Sect E Struct Rep Online. 2011 Aug 11;67(Pt 9):o2305. doi: 10.1107/S1600536811030327 (PMC3200615; doi:10.1107/S1600536811030327)
Supplement: Supplementary file 1 [file e-67-o2305-sup1.cif]

##############################################################################
#                                                                            #
# This CIF contains the data in a paper accepted for publication in          #
# Acta Crystallographica Section E. It conforms to the requirements of       #
# Notes for Authors for Acta Crystallographica Section E, and has been       #
# peer reviewed under the auspices of the IUCr Commission on Journals.       #
#                                                                            #
# Full details of the Crystallographic Information File format               #
# are given in the paper "The Crystallographic Information File (CIF):       #
# a New Standard Archive File for Crystallography" by S. R. Hall, F. H.      #
# Allen and I. D. Brown [Acta Cryst. (1991), A47, 655-685].                  #
#                                                                            #
# The current version of the core CIF dictionary is obtainable from          #
# ftp://ftp.iucr.org/pub/cif_core.dic.                                       #
#                                                                            #
# Software is freely available for graphical display of the structure(s)     #
# in this CIF. For information consult the CIF software page                 #
# http://www.iucr.org/resources/cif/software.                                #
#                                                                            #
# This file may be used for bona fide research purposes within the           #
# scientific community so long as proper attribution is given to the journal # 
# article from which it was obtained.                                        #
#                                                                            #
##############################################################################
data_global
_audit_creation_method     ?
_journal_date_recd_electronic     2011-07-23
_journal_date_accepted     2011-07-27
_journal_name_full     'Acta Crystallographica, Section E'
_journal_year     2011
_journal_volume     67
_journal_issue      9
_journal_page_first     o2305
_journal_page_last     o2305
_journal_paper_category     QO
_journal_coeditor_code     HB6330
_publ_contact_author
;
Muhammad Nawaz Tahir
University of Sargodha
Department of Physics
Sargodha
Pakistan
;
_publ_contact_author_email     dmntahir_uos@yahoo.com
_publ_contact_author_fax     '0092 48 32 22 121'
_publ_contact_author_phone     '0092 48 92 30 914'
_publ_section_title
;\
<i>N</i>-[(<i>E</i>)-1,3-Benzodioxol-5-ylmethylidene]-3,4-dimethyl-\
1,2-oxazol-5-amine
;
loop_
    _publ_author_name
    _publ_author_address
    'Abdullah M. Asiri'
;
Department of Chemistry
Faculty of Science
King Abduaziz University
Jeddah 21589
PO Box 80203
Saudi Arabia
;
    'Salman A. Khan'
;
Department of Chemistry
Faculty of Science
King Abduaziz University
Jeddah 21589
PO Box 80203
Saudi Arabia
;
    'Tahir, M. Nawaz'
;
University of Sargodha
Department of Physics
Sargodha
Pakistan
;
data_I
_audit_creation_method     SHELXL-97
_chemical_name_systematic
;
<i>N</i>-[(<i>E</i>)-1,3-Benzodioxol-5-ylmethylidene]-3,4-dimethyl-
1,2-oxazol-5-amine
;
_chemical_name_common     ?
_chemical_formula_moiety     'C13 H12 N2 O3'
_chemical_formula_sum     'C13 H12 N2 O3'
_chemical_formula_iupac     'C13 H12 N2 O3'
_chemical_formula_weight     244.25
_symmetry_cell_setting     monoclinic
_symmetry_space_group_name_H-M     'P 21/n'
_symmetry_space_group_name_Hall     '-P 2yn'
loop_
    _symmetry_equiv_pos_site_id
    _symmetry_equiv_pos_as_xyz
    1 x,y,z
    2 1/2-x,1/2+y,1/2-z
    3 -x,-y,-z
    4 1/2+x,1/2-y,1/2+z
_cell_length_a     7.5759(5)
_cell_length_b     10.6980(9)
_cell_length_c     14.6307(12)
_cell_angle_alpha     90
_cell_angle_beta     102.607(2)
_cell_angle_gamma     90
_cell_volume     1157.19(16)
_cell_formula_units_Z     4
_cell_measurement_reflns_used     1447
_cell_measurement_theta_min     3.35
_cell_measurement_theta_max     25.25
_cell_measurement_temperature     296(2)
_exptl_crystal_description     prism
_exptl_crystal_colour     yellow
_exptl_crystal_size_max     0.28
_exptl_crystal_size_mid     0.24
_exptl_crystal_size_min     0.22
_exptl_crystal_density_diffrn     1.402
_exptl_crystal_density_meas     ?
_exptl_crystal_density_method     'not measured'
_exptl_crystal_F_000     512
_exptl_absorpt_coefficient_mu     0.102
_exptl_absorpt_correction_type     multi-scan
_exptl_absorpt_process_details     '(SADABS; Bruker, 2005)'
_exptl_absorpt_correction_T_min     0.975
_exptl_absorpt_correction_T_max     0.980
_exptl_special_details     ' '
_diffrn_ambient_temperature     296(2)
_diffrn_radiation_type     MoK\a
_diffrn_radiation_wavelength     0.71073
_diffrn_radiation_source     'fine-focus sealed tube'
_diffrn_radiation_monochromator     graphite
_diffrn_measurement_device_type     'Bruker Kappa APEXII CCD'
_diffrn_measurement_method     \w
_diffrn_detector_area_resol_mean     8.10
_diffrn_reflns_number     8018
_diffrn_reflns_av_R_equivalents     0.0317
_diffrn_reflns_av_sigmaI/netI     0.0296
_diffrn_reflns_theta_min     3.35
_diffrn_reflns_theta_max     25.25
_diffrn_reflns_theta_full     25.25
_diffrn_measured_fraction_theta_max     0.998
_diffrn_measured_fraction_theta_full     0.998
_diffrn_reflns_limit_h_min     -9
_diffrn_reflns_limit_h_max     9
_diffrn_reflns_limit_k_min     -12
_diffrn_reflns_limit_k_max     12
_diffrn_reflns_limit_l_min     -17
_diffrn_reflns_limit_l_max     17
_diffrn_standards_number     0
_diffrn_standards_interval_count     ?
_diffrn_standards_interval_time     ?
_diffrn_standards_decay_%     ?
_refine_special_details
;
Refinement of <i>F</i>^2^ against ALL reflections. The weighted <i>R</i>-factor
<i>wR</i> and goodness of fit <i>S</i> are based on <i>F</i>^2^, conventional
<i>R</i>-factors <i>R</i> are based on <i>F</i>, with <i>F</i> set to zero for
negative <i>F</i>^2^. The threshold expression of <i>F</i>^2^ >
\s(<i>F</i>^2^) is used only for calculating <i>R</i>-factors(gt) <i>etc</i>.
and is not relevant to the choice of reflections for refinement.
<i>R</i>-factors based on <i>F</i>^2^ are statistically about twice as large
as those based on <i>F</i>, and <i>R</i>- factors based on ALL data will be
even larger.
;
_reflns_number_total     2087
_reflns_number_gt     1447
_reflns_threshold_expression     I>2\s(I)
_refine_ls_structure_factor_coef     Fsqd
_refine_ls_matrix_type     full
_refine_ls_R_factor_all     0.0692
_refine_ls_R_factor_gt     0.0448
_refine_ls_wR_factor_gt     0.1137
_refine_ls_wR_factor_ref     0.1320
_refine_ls_goodness_of_fit_ref     1.026
_refine_ls_restrained_S_all     1.026
_refine_ls_number_reflns     2087
_refine_ls_number_parameters     165
_refine_ls_number_restraints     0
_refine_ls_hydrogen_treatment     constr
_refine_ls_weighting_scheme     calc
_refine_ls_weighting_details
         'calc w=1/[\s^2^(Fo^2^)+(0.0693P)^2^+0.1704P] where P=(Fo^2^+2Fc^2^)/3'
_atom_sites_solution_hydrogens     geom
_atom_sites_solution_primary     direct
_atom_sites_solution_secondary     difmap
_refine_ls_shift/su_max     0.000
_refine_ls_shift/su_mean     0.000
_refine_diff_density_max     0.165
_refine_diff_density_min     -0.178
loop_
    _atom_type_symbol
    _atom_type_description
    _atom_type_scat_dispersion_real
    _atom_type_scat_dispersion_imag
    _atom_type_scat_source
    'C' 'C' 0.0033 0.0016
                         'International Tables Vol C Tables 4.2.6.8 and 6.1.1.4'
    'H' 'H' 0.0000 0.0000
                         'International Tables Vol C Tables 4.2.6.8 and 6.1.1.4'
    'N' 'N' 0.0061 0.0033
                         'International Tables Vol C Tables 4.2.6.8 and 6.1.1.4'
    'O' 'O' 0.0106 0.0060
                         'International Tables Vol C Tables 4.2.6.8 and 6.1.1.4'
_computing_data_collection     'APEX2 (Bruker, 2009)'
_computing_cell_refinement     'SAINT (Bruker, 2009)'
_computing_data_reduction     'SAINT (Bruker, 2009)'
_computing_structure_solution     'SHELXS97 (Sheldrick, 2008)'
_computing_structure_refinement     'SHELXL97 (Sheldrick, 2008)'
_computing_molecular_graphics
                  'ORTEP-3 for Windows (Farrugia, 1997) and PLATON (Spek, 2009)'
_computing_publication_material
                                'WinGX (Farrugia, 1999) and PLATON (Spek, 2009)'
loop_
    _atom_site_type_symbol
    _atom_site_label
    _atom_site_fract_x
    _atom_site_fract_y
    _atom_site_fract_z
    _atom_site_U_iso_or_equiv
    _atom_site_thermal_displace_type
    _atom_site_calc_flag
    _atom_site_refinement_flags
    _atom_site_occupancy
    _atom_site_disorder_assembly
    _atom_site_disorder_group
    O O1 0.6073(2) 0.09898(13) 0.08565(10) 0.0729(6) Uani . . 1.000 . -16
    O O2 0.6345(2) 0.27941(14) 0.00426(10) 0.0702(6) Uani . . 1.000 . -16
    O O3 0.6207(2) 0.38037(12) 0.55753(10) 0.0699(6) Uani . . 1.000 . -16
    N N1 0.6338(2) 0.23824(15) 0.43533(11) 0.0487(5) Uani . . 1.000 . -16
    N N2 0.6192(3) 0.37712(18) 0.65383(13) 0.0742(8) Uani . . 1.000 . -16
    C C1 0.6183(2) 0.31798(17) 0.28025(13) 0.0457(6) Uani . . 1.000 . -16
    C C2 0.6088(3) 0.20099(17) 0.23618(13) 0.0493(6) Uani . . 1.000 . -16
    C C3 0.6150(3) 0.19982(17) 0.14411(14) 0.0490(7) Uani . . 1.000 . -16
    C C4 0.6313(3) 0.30805(19) 0.09481(13) 0.0510(7) Uani . . 1.000 . -16
    C C5 0.6386(3) 0.42247(19) 0.13520(15) 0.0618(8) Uani . . 1.000 . -16
    C C6 0.6302(3) 0.42546(18) 0.22912(14) 0.0572(7) Uani . . 1.000 . -16
    C C7 0.6271(3) 0.1475(2) -0.00210(15) 0.0687(8) Uani . . 1.000 . -16
    C C8 0.6190(2) 0.33074(18) 0.37881(13) 0.0497(7) Uani . . 1.000 . -16
    C C9 0.6331(3) 0.26031(18) 0.52782(13) 0.0478(7) Uani . . 1.000 . -16
    C C10 0.6405(2) 0.18039(18) 0.60027(13) 0.0477(7) Uani . . 1.000 . -16
    C C11 0.6292(3) 0.2593(2) 0.67649(14) 0.0556(7) Uani . . 1.000 . -16
    C C12 0.6270(3) 0.2203(2) 0.77363(15) 0.0716(9) Uani . . 1.000 . -16
    C C13 0.6585(3) 0.0425(2) 0.60257(15) 0.0697(9) Uani . . 1.000 . -16
    H H2 0.59873 0.12747 0.26857 0.0591 Uiso . . 1.000 . -16
    H H5 0.64865 0.49515 0.10183 0.0741 Uiso . . 1.000 . -16
    H H6 0.63264 0.50254 0.25877 0.0686 Uiso . . 1.000 . -16
    H H7A 0.73721 0.11561 -0.01717 0.0824 Uiso . . 1.000 . -16
    H H7B 0.52555 0.12203 -0.05118 0.0824 Uiso . . 1.000 . -16
    H H8 0.60811 0.41048 0.40229 0.0596 Uiso . . 1.000 . -16
    H H12A 0.51285 0.18213 0.77471 0.1074 Uiso . . 1.000 . -16
    H H12B 0.64420 0.29227 0.81383 0.1074 Uiso . . 1.000 . -16
    H H12C 0.72268 0.16145 0.79518 0.1074 Uiso . . 1.000 . -16
    H H13A 0.69485 0.01447 0.54709 0.1045 Uiso . . 1.000 . -16
    H H13B 0.54443 0.00536 0.60531 0.1045 Uiso . . 1.000 . -16
    H H13C 0.74801 0.01816 0.65679 0.1045 Uiso . . 1.000 . -16
loop_
    _atom_site_aniso_label
    _atom_site_aniso_U_11
    _atom_site_aniso_U_22
    _atom_site_aniso_U_33
    _atom_site_aniso_U_12
    _atom_site_aniso_U_13
    _atom_site_aniso_U_23
    O1 0.1287(13) 0.0486(9) 0.0459(9) -0.0125(8) 0.0292(9) -0.0072(7)
    O2 0.1149(12) 0.0587(10) 0.0411(8) -0.0105(8) 0.0259(8) -0.0007(7)
    O3 0.1182(12) 0.0479(9) 0.0477(9) 0.0126(8) 0.0273(8) -0.0003(7)
    N1 0.0606(10) 0.0462(9) 0.0407(9) -0.0010(7) 0.0143(7) 0.0013(7)
    N2 0.1179(16) 0.0650(13) 0.0447(11) 0.0151(10) 0.0288(10) -0.0032(9)
    C1 0.0549(11) 0.0427(10) 0.0424(10) 0.0009(8) 0.0170(8) 0.0031(8)
    C2 0.0648(12) 0.0409(10) 0.0445(11) -0.0023(9) 0.0172(9) 0.0050(9)
    C3 0.0631(12) 0.0423(11) 0.0432(11) -0.0035(9) 0.0148(9) -0.0020(9)
    C4 0.0652(12) 0.0526(12) 0.0373(10) -0.0033(9) 0.0157(9) 0.0023(9)
    C5 0.0975(16) 0.0443(12) 0.0495(12) -0.0033(10) 0.0291(11) 0.0083(9)
    C6 0.0860(15) 0.0407(11) 0.0497(12) -0.0020(10) 0.0253(10) -0.0009(9)
    C7 0.1030(17) 0.0597(14) 0.0456(12) -0.0082(12) 0.0210(11) -0.0036(10)
    C8 0.0656(13) 0.0431(10) 0.0434(11) -0.0004(9) 0.0186(9) -0.0022(9)
    C9 0.0591(12) 0.0446(11) 0.0410(11) 0.0003(8) 0.0140(9) -0.0023(9)
    C10 0.0517(11) 0.0505(12) 0.0404(11) -0.0020(8) 0.0091(8) 0.0009(9)
    C11 0.0582(12) 0.0666(14) 0.0426(12) 0.0025(10) 0.0122(9) 0.0005(10)
    C12 0.0825(16) 0.0934(18) 0.0410(12) -0.0012(13) 0.0179(11) 0.0039(12)
    C13 0.0987(17) 0.0543(13) 0.0523(14) -0.0088(11) 0.0083(12) 0.0070(10)
_geom_special_details
;
Bond distances, angles <i>etc</i>. have been calculated using the rounded
fractional coordinates. All su's are estimated from the variances of the
(full) variance-covariance matrix. The cell e.s.d.'s are taken into account in
the estimation of distances, angles and torsion angles
;
loop_
    _geom_bond_atom_site_label_1
    _geom_bond_atom_site_label_2
    _geom_bond_site_symmetry_1
    _geom_bond_site_symmetry_2
    _geom_bond_distance
    _geom_bond_publ_flag
    O1 C3 . . 1.370(2) no
    O1 C7 . . 1.423(3) no
    O2 C4 . . 1.365(2) no
    O2 C7 . . 1.415(3) no
    O3 N2 . . 1.412(2) no
    O3 C9 . . 1.366(2) no
    N1 C8 . . 1.279(2) no
    N1 C9 . . 1.375(2) no
    N2 C11 . . 1.301(3) no
    C1 C2 . . 1.403(3) no
    C1 C6 . . 1.385(3) no
    C1 C8 . . 1.447(3) no
    C2 C3 . . 1.358(3) no
    C3 C4 . . 1.384(3) no
    C4 C5 . . 1.355(3) no
    C5 C6 . . 1.390(3) no
    C9 C10 . . 1.353(3) no
    C10 C11 . . 1.416(3) no
    C10 C13 . . 1.481(3) no
    C11 C12 . . 1.485(3) no
    C2 H2 . . 0.9300 no
    C5 H5 . . 0.9300 no
    C6 H6 . . 0.9300 no
    C7 H7A . . 0.9700 no
    C7 H7B . . 0.9700 no
    C8 H8 . . 0.9300 no
    C12 H12A . . 0.9600 no
    C12 H12B . . 0.9600 no
    C12 H12C . . 0.9600 no
    C13 H13A . . 0.9600 no
    C13 H13B . . 0.9600 no
    C13 H13C . . 0.9600 no
loop_
    _geom_angle_atom_site_label_1
    _geom_angle_atom_site_label_2
    _geom_angle_atom_site_label_3
    _geom_angle_site_symmetry_1
    _geom_angle_site_symmetry_2
    _geom_angle_site_symmetry_3
    _geom_angle
    _geom_angle_publ_flag
    C3 O1 C7 . . . 106.12(15) no
    C4 O2 C7 . . . 106.20(16) no
    N2 O3 C9 . . . 108.09(14) no
    C8 N1 C9 . . . 119.01(17) no
    O3 N2 C11 . . . 105.39(17) no
    C2 C1 C6 . . . 119.69(17) no
    C2 C1 C8 . . . 122.06(17) no
    C6 C1 C8 . . . 118.24(17) no
    C1 C2 C3 . . . 117.05(17) no
    O1 C3 C2 . . . 128.35(17) no
    O1 C3 C4 . . . 109.26(17) no
    C2 C3 C4 . . . 122.39(18) no
    O2 C4 C3 . . . 109.91(17) no
    O2 C4 C5 . . . 128.19(19) no
    C3 C4 C5 . . . 121.89(18) no
    C4 C5 C6 . . . 116.46(19) no
    C1 C6 C5 . . . 122.49(18) no
    O1 C7 O2 . . . 108.37(16) no
    N1 C8 C1 . . . 123.51(17) no
    O3 C9 N1 . . . 119.35(16) no
    O3 C9 C10 . . . 109.80(16) no
    N1 C9 C10 . . . 130.84(18) no
    C9 C10 C11 . . . 103.94(17) no
    C9 C10 C13 . . . 129.41(18) no
    C11 C10 C13 . . . 126.65(18) no
    N2 C11 C10 . . . 112.77(18) no
    N2 C11 C12 . . . 120.26(19) no
    C10 C11 C12 . . . 126.98(19) no
    C1 C2 H2 . . . 121.00 no
    C3 C2 H2 . . . 121.00 no
    C4 C5 H5 . . . 122.00 no
    C6 C5 H5 . . . 122.00 no
    C1 C6 H6 . . . 119.00 no
    C5 C6 H6 . . . 119.00 no
    O1 C7 H7A . . . 110.00 no
    O1 C7 H7B . . . 110.00 no
    O2 C7 H7A . . . 110.00 no
    O2 C7 H7B . . . 110.00 no
    H7A C7 H7B . . . 108.00 no
    N1 C8 H8 . . . 118.00 no
    C1 C8 H8 . . . 118.00 no
    C11 C12 H12A . . . 109.00 no
    C11 C12 H12B . . . 109.00 no
    C11 C12 H12C . . . 109.00 no
    H12A C12 H12B . . . 109.00 no
    H12A C12 H12C . . . 110.00 no
    H12B C12 H12C . . . 109.00 no
    C10 C13 H13A . . . 109.00 no
    C10 C13 H13B . . . 110.00 no
    C10 C13 H13C . . . 109.00 no
    H13A C13 H13B . . . 109.00 no
    H13A C13 H13C . . . 109.00 no
    H13B C13 H13C . . . 109.00 no
loop_
    _geom_torsion_atom_site_label_1
    _geom_torsion_atom_site_label_2
    _geom_torsion_atom_site_label_3
    _geom_torsion_atom_site_label_4
    _geom_torsion_site_symmetry_1
    _geom_torsion_site_symmetry_2
    _geom_torsion_site_symmetry_3
    _geom_torsion_site_symmetry_4
    _geom_torsion
    _geom_torsion_publ_flag
    C7 O1 C3 C2 . . . . -177.5(2) no
    C7 O1 C3 C4 . . . . 2.4(2) no
    C3 O1 C7 O2 . . . . -3.8(2) no
    C7 O2 C4 C3 . . . . -2.4(2) no
    C7 O2 C4 C5 . . . . 178.9(2) no
    C4 O2 C7 O1 . . . . 3.8(2) no
    C9 O3 N2 C11 . . . . -0.4(2) no
    N2 O3 C9 N1 . . . . 178.87(19) no
    N2 O3 C9 C10 . . . . -0.3(2) no
    C9 N1 C8 C1 . . . . 179.97(18) no
    C8 N1 C9 O3 . . . . -1.4(3) no
    C8 N1 C9 C10 . . . . 177.5(2) no
    O3 N2 C11 C10 . . . . 0.9(3) no
    O3 N2 C11 C12 . . . . -178.74(19) no
    C6 C1 C2 C3 . . . . 1.1(3) no
    C8 C1 C2 C3 . . . . -177.91(18) no
    C2 C1 C6 C5 . . . . -2.0(3) no
    C8 C1 C6 C5 . . . . 177.09(19) no
    C2 C1 C8 N1 . . . . 9.0(3) no
    C6 C1 C8 N1 . . . . -170.00(18) no
    C1 C2 C3 O1 . . . . -179.6(2) no
    C1 C2 C3 C4 . . . . 0.5(3) no
    O1 C3 C4 O2 . . . . 0.0(3) no
    O1 C3 C4 C5 . . . . 178.8(2) no
    C2 C3 C4 O2 . . . . 179.9(2) no
    C2 C3 C4 C5 . . . . -1.3(4) no
    O2 C4 C5 C6 . . . . 179.1(2) no
    C3 C4 C5 C6 . . . . 0.5(3) no
    C4 C5 C6 C1 . . . . 1.1(3) no
    O3 C9 C10 C11 . . . . 0.8(2) no
    O3 C9 C10 C13 . . . . -178.49(18) no
    N1 C9 C10 C11 . . . . -178.2(2) no
    N1 C9 C10 C13 . . . . 2.5(4) no
    C9 C10 C11 N2 . . . . -1.1(3) no
    C9 C10 C11 C12 . . . . 178.5(2) no
    C13 C10 C11 N2 . . . . 178.2(2) no
    C13 C10 C11 C12 . . . . -2.2(3) no
loop_
    _geom_hbond_atom_site_label_D
    _geom_hbond_atom_site_label_H
    _geom_hbond_atom_site_label_A
    _geom_hbond_site_symmetry_A
    _geom_hbond_distance_DH
    _geom_hbond_distance_HA
    _geom_hbond_distance_DA
    _geom_hbond_angle_DHA
    _geom_hbond_publ_flag
    C7 H7B O1 3_655 0.97 2.58 3.264(3) 128 yes
    C12 H12A Cg1 4_455 0.96 2.95 3.763(2) 143 yes
_iucr_refine_instructions_details
;
TITL NAS12_0m in P2(1)/n
CELL 0.71073 7.5759 10.6980 14.6307 90.000 102.607 90.000
ZERR 4.00 0.0005 0.0009 0.0012 0.000 0.002 0.000
LATT 1
SYMM -x+1/2, y+1/2, -z+1/2
SFAC C  H  N  O
UNIT 52  48  8  12
OMIT -3 50.5
L.S. 20
ACTA
BOND $H
HTAB
CONF
LIST 4
FMAP 2
PLAN 12
TEMP 23.000
MPLA 10 C1 C2 C3 C4 C5 C6 C7 C8 O1 O2
MPLA 8 C9 C10 C11 C12 C13 N1 N2 O3
WGHT    0.069300    0.170400
FVAR       0.12973
O1    4    0.607248    0.098979    0.085652    11.00000    0.12865    0.04864 =
         0.04592   -0.00718    0.02920   -0.01252
O2    4    0.634477    0.279413    0.004263    11.00000    0.11487    0.05872 =
         0.04108   -0.00072    0.02586   -0.01047
O3    4    0.620663    0.380366    0.557531    11.00000    0.11824    0.04791 =
         0.04768   -0.00031    0.02732    0.01255
N1    3    0.633808    0.238243    0.435331    11.00000    0.06058    0.04616 =
         0.04071    0.00129    0.01430   -0.00104
N2    3    0.619213    0.377117    0.653826    11.00000    0.11785    0.06498 =
         0.04467   -0.00319    0.02876    0.01508
C1    1    0.618303    0.317977    0.280252    11.00000    0.05486    0.04267 =
         0.04239    0.00313    0.01701    0.00091
C2    1    0.608813    0.200994    0.236177    11.00000    0.06475    0.04091 =
         0.04451    0.00501    0.01715   -0.00229
AFIX  43
H2    2    0.598734    0.127470    0.268569    11.00000   -1.20000
AFIX   0
C3    1    0.614989    0.199817    0.144106    11.00000    0.06308    0.04234 =
         0.04318   -0.00203    0.01475   -0.00350
C4    1    0.631295    0.308045    0.094814    11.00000    0.06520    0.05261 =
         0.03730    0.00229    0.01568   -0.00329
C5    1    0.638573    0.422474    0.135195    11.00000    0.09752    0.04430 =
         0.04954    0.00832    0.02912   -0.00325
AFIX  43
H5    2    0.648645    0.495150    0.101827    11.00000   -1.20000
AFIX   0
C6    1    0.630186    0.425461    0.229122    11.00000    0.08599    0.04065 =
         0.04970   -0.00085    0.02529   -0.00196
AFIX  43
H6    2    0.632644    0.502535    0.258775    11.00000   -1.20000
AFIX   0
C7    1    0.627125    0.147502   -0.002095    11.00000    0.10298    0.05966 =
         0.04562   -0.00359    0.02101   -0.00824
AFIX  23
H7A   2    0.737208    0.115609   -0.017172    11.00000   -1.20000
H7B   2    0.525549    0.122033   -0.051179    11.00000   -1.20000
AFIX   0
C8    1    0.619005    0.330738    0.378807    11.00000    0.06555    0.04306 =
         0.04337   -0.00223    0.01862   -0.00044
AFIX  43
H8    2    0.608108    0.410477    0.402287    11.00000   -1.20000
AFIX   0
C9    1    0.633118    0.260307    0.527821    11.00000    0.05909    0.04456 =
         0.04100   -0.00226    0.01398    0.00032
C10   1    0.640540    0.180394    0.600271    11.00000    0.05171    0.05050 =
         0.04037    0.00092    0.00911   -0.00203
C11   1    0.629174    0.259277    0.676489    11.00000    0.05816    0.06659 =
         0.04259    0.00045    0.01220    0.00247
C12   1    0.627037    0.220340    0.773632    11.00000    0.08247    0.09337 =
         0.04099    0.00389    0.01786   -0.00122
AFIX 137
H12A  2    0.512855    0.182125    0.774706    11.00000   -1.50000
H12B  2    0.644198    0.292270    0.813832    11.00000   -1.50000
H12C  2    0.722676    0.161445    0.795175    11.00000   -1.50000
AFIX   0
C13   1    0.658543    0.042455    0.602569    11.00000    0.09870    0.05427 =
         0.05226    0.00701    0.00826   -0.00876
AFIX 137
H13A  2    0.694853    0.014472    0.547090    11.00000   -1.50000
H13B  2    0.544430    0.005364    0.605314    11.00000   -1.50000
H13C  2    0.748011    0.018156    0.656791    11.00000   -1.50000
HKLF 4
REM  NAS12_0m in P2(1)/n
REM R1 =  0.0448 for   1447 Fo > 4sig(Fo)  and  0.0692 for all   2087 data
REM    165 parameters refined using      0 restraints
END
WGHT      0.0693      0.1704
REM Highest difference peak  0.165,  deepest hole -0.179,  1-sigma level  0.037
Q1    1   0.7561  0.2390  0.8189  11.00000  0.05    0.17
Q2    1   0.5178  0.2798  0.8039  11.00000  0.05    0.14
Q3    1   0.4735  0.3766  0.5955  11.00000  0.05    0.13
Q4    1   0.5413  0.5017  0.0792  11.00000  0.05    0.12
Q5    1   0.5258  0.5092  0.2641  11.00000  0.05    0.11
Q6    1   0.4302  0.1732 -0.0410  11.00000  0.05    0.11
Q7    1   0.3494  0.1167 -0.0034  11.00000  0.05    0.10
Q8    1   0.4542  0.1255  0.0592  11.00000  0.05    0.10
Q9    1   0.5205  0.1996  0.1746  11.00000  0.05    0.10
Q10   1   0.5726  0.0076  0.5468  11.00000  0.05    0.09
Q11   1   0.4879  0.1244  0.2640  11.00000  0.05    0.09
Q12   1   0.5540  0.1192  0.7749  11.00000  0.05    0.09
;
