# Supplementary material for: N-[(E)-1,3-Benzodioxol-5-yl­methyl­idene]-3,4-dimethyl-1,2-oxazol-5-amine
Source: Acta Crystallogr Sect E Struct Rep Online. 2011 Aug 11;67(Pt 9):o2305. doi: 10.1107/S1600536811030327 (PMC3200615; doi:10.1107/S1600536811030327)
Supplement: Supplementary file 2 [file e-67-o2305-Isup2.hkl]

#
# h,k,l, Fc-squared, Fo-squared, sigma(Fo-squared) and status flag
#
data_I
_shelx_title ' NAS12_0m in P2(1)/n'
_shelx_refln_list_code          4
_shelx_F_calc_maximum      254.27
_exptl_crystal_F_000       512.00
_reflns_d_resolution_high  0.8331
 
loop_
 _symmetry_equiv_pos_as_xyz
 'x, y, z'
 '-x+1/2, y+1/2, -z+1/2'
 '-x, -y, -z'
 'x-1/2, -y-1/2, z-1/2'
 
_cell_length_a     7.5759
_cell_length_b    10.6980
_cell_length_c    14.6307
_cell_angle_alpha  90.000
_cell_angle_beta  102.607
_cell_angle_gamma  90.000
 
_shelx_F_squared_multiplier     1.000
 
loop_
 _refln_index_h
 _refln_index_k
 _refln_index_l
 _refln_F_squared_calc
 _refln_F_squared_meas
 _refln_F_squared_sigma
 _refln_observed_status
   2   0   0      102.01       58.13      5.35 o
   4   0   0    17527.36    17045.94    415.35 o
   6   0   0       13.20       12.48      5.94 o
   8   0   0      319.97      355.93     17.83 o
   1   1   0      264.41      247.74      6.00 o
   2   1   0    64654.22    58920.70   1011.34 o
   3   1   0      224.98      175.60      2.75 o
   4   1   0        6.49        8.91      2.92 o
   5   1   0       56.06       46.44      2.03 o
   6   1   0     1686.88     1658.59     20.75 o
   7   1   0        5.56        5.06      1.63 o
   8   1   0        1.47        0.00      4.56 o
   0   2   0    18136.16    17363.66    707.97 o
   1   2   0      429.46      412.30      3.65 o
   2   2   0       28.00       34.55      1.89 o
   3   2   0      260.95      230.99      2.71 o
   4   2   0     2743.20     2689.54     25.24 o
   5   2   0       65.75       52.87      2.57 o
   6   2   0        0.03        5.06      2.32 o
   7   2   0        7.17        7.51      2.67 o
   8   2   0      109.67      113.49     10.70 o
   1   3   0       95.04       94.74      1.44 o
   2   3   0      147.39      163.50      1.95 o
   3   3   0       91.42       79.21      1.32 o
   4   3   0        6.40        7.25      1.44 o
   5   3   0        3.63        3.74      0.71 o
   6   3   0       97.58       90.26      3.48 o
   7   3   0        0.35       -1.78      2.13 o
   8   3   0        0.28       -1.01      3.57 o
   0   4   0        0.06        8.00      1.29 o
   1   4   0        9.96       11.52      0.69 o
   2   4   0      121.87      136.17      2.07 o
   3   4   0        9.63        8.10      0.78 o
   4   4   0       23.35       20.64      1.12 o
   5   4   0        5.26        7.15      0.97 o
   6   4   0       20.88       17.86      1.72 o
   7   4   0        0.54        1.60      2.52 o
   8   4   0        6.79        4.75      3.57 o
   1   5   0      137.10      136.75      2.46 o
   2   5   0      241.68      279.10      4.03 o
   3   5   0       84.41       88.75      2.08 o
   4   5   0       94.41       93.53      2.03 o
   5   5   0        6.21        9.30      1.15 o
   6   5   0       14.35       12.96      1.88 o
   7   5   0        2.47        3.96      3.27 o
   8   5   0        5.34        2.50      3.57 o
   0   6   0      439.43      475.67     10.08 o
   1   6   0       72.46       75.32      2.93 o
   2   6   0       11.24       10.33      1.27 o
   3   6   0       29.23       24.70      1.53 o
   4   6   0       78.77       81.41      2.73 o
   5   6   0        4.10        3.75      1.41 o
   6   6   0        9.43       12.23      2.13 o
   7   6   0        1.54        0.46      1.71 o
   1   7   0        1.71        2.23      1.19 o
   2   7   0       46.54       51.57      2.72 o
   3   7   0       13.80       13.24      1.42 o
   4   7   0        0.07       -0.05      1.02 o
   5   7   0       13.85       13.19      1.90 o
   6   7   0        0.61        0.09      1.85 o
   7   7   0        3.29        6.83      2.13 o
   0   8   0       13.10        2.97      3.27 o
   1   8   0       47.61       41.69      4.23 o
   2   8   0        0.23       -0.34      1.25 o
   3   8   0       13.74       11.73      1.84 o
   4   8   0       28.91       34.31      2.35 o
   5   8   0       24.37       27.24      2.45 o
   6   8   0        0.12        1.49      2.45 o
   1   9   0        1.15        0.81      2.40 o
   2   9   0       78.88       76.91      4.22 o
   3   9   0       10.54        5.51      2.23 o
   4   9   0        2.92        3.72      2.00 o
   5   9   0       12.23        8.26      2.14 o
   6   9   0       14.98       16.83      2.87 o
   0  10   0       50.69       49.63      4.62 o
   1  10   0        7.10        6.54      1.99 o
   2  10   0        4.51        2.86      1.84 o
   3  10   0        4.55        4.02      1.80 o
   4  10   0       10.99        5.07      2.27 o
   5  10   0        1.31       -4.90      4.03 o
   1  11   0        0.20       -1.76      1.72 o
   2  11   0        1.02       -1.81      1.69 o
   3  11   0        4.28        2.75      2.27 o
   4  11   0        4.88        2.97      2.16 o
   0  12   0        2.29        3.27      2.94 o
   1  12   0        4.63        1.59      1.99 o
   2  12   0        1.13        1.51      1.91 o
   3  12   0        2.98        2.11      2.44 o
  -7   0   1      156.10      155.09     11.88 o
  -5   0   1       10.32        3.57      4.16 o
  -3   0   1     2377.99     2161.09     25.20 o
   1   0   1     1259.02     1180.20     19.63 o
   3   0   1      199.63      157.18      2.66 o
   5   0   1       41.29       37.43      5.94 o
   7   0   1        3.59        6.54      5.94 o
  -8   1   1        0.70        0.88      4.40 o
  -7   1   1        1.86        4.17      1.59 o
  -6   1   1        2.74        7.72      1.61 o
  -5   1   1      414.08      389.84      7.03 o
  -4   1   1        0.05        2.23      0.80 o
  -3   1   1        3.09        4.93      0.46 o
  -2   1   1       70.28       74.34      1.56 o
  -1   1   1     1328.64     1209.72     27.52 o
   1   1   1      165.07      149.50      1.65 o
   2   1   1     1311.90     1259.84     10.37 o
   3   1   1      192.20      187.99      2.46 o
   4   1   1      258.70      232.59      6.87 o
   5   1   1        7.92        4.54      1.17 o
   6   1   1       73.98       56.17      7.55 o
   7   1   1        1.29        1.81      1.63 o
   8   1   1        5.20        6.54      6.54 o
  -8   2   1        0.14        1.97      2.17 o
  -7   2   1       45.45       47.38      3.26 o
  -6   2   1        0.09        2.06      1.32 o
  -5   2   1       60.94       48.82      2.31 o
  -4   2   1       51.80       37.73      1.99 o
  -3   2   1       85.72       91.32      1.32 o
  -2   2   1      850.51      746.92      6.29 o
  -1   2   1       45.75       42.50      0.95 o
   0   2   1      441.26      403.38      3.57 o
   1   2   1       44.65       48.88      0.98 o
   2   2   1     2152.97     2036.16     15.35 o
   3   2   1        8.68        7.82      0.50 o
   4   2   1      244.54      238.17      4.17 o
   5   2   1        5.19        6.74      1.49 o
   6   2   1       61.22       58.62      3.08 o
   7   2   1        2.73        2.38      2.17 o
   8   2   1       21.67       16.74      3.27 o
  -8   3   1        0.06       -3.26      2.17 o
  -7   3   1       15.55       13.57      2.66 o
  -6   3   1        2.94        2.45      1.37 o
  -5   3   1        9.35        9.60      0.86 o
  -4   3   1       55.36       49.36      1.46 o
  -3   3   1      172.93      176.76      1.95 o
  -2   3   1      157.56      146.07      1.77 o
  -1   3   1        3.43        2.35      0.45 o
   0   3   1     2787.70     2841.25     22.06 o
   1   3   1      297.57      292.85      2.97 o
   2   3   1       18.74       12.12      0.60 o
   3   3   1        0.41        1.56      0.71 o
   4   3   1      147.28      144.82      2.32 o
   5   3   1       22.41       21.88      1.74 o
   6   3   1       25.41       22.00      3.06 o
   7   3   1        0.41        1.28      2.17 o
   8   3   1        3.07        0.04      3.27 o
  -8   4   1        0.26        0.13      2.60 o
  -7   4   1        5.55        4.56      2.66 o
  -6   4   1        0.45       -0.45      1.08 o
  -5   4   1        9.09       11.34      1.29 o
  -4   4   1        4.61        2.51      0.82 o
  -3   4   1        5.63        8.85      0.66 o
  -2   4   1        0.67        2.93      0.58 o
  -1   4   1      265.34      311.29      3.33 o
   0   4   1       19.86       31.09      1.08 o
   1   4   1        0.18        0.30      0.42 o
   2   4   1       15.16       20.86      1.81 o
   3   4   1       61.22       57.44      1.57 o
   4   4   1        0.36        2.18      0.81 o
   5   4   1        5.52        3.96      0.88 o
   6   4   1        0.18        0.26      1.08 o
   7   4   1       11.00       11.51      3.06 o
   8   4   1        5.30        4.16      4.46 o
  -8   5   1        2.72        6.91      3.06 o
  -7   5   1        0.67        0.86      1.76 o
  -6   5   1        0.02        0.02      1.55 o
  -5   5   1        2.68        3.50      0.94 o
  -4   5   1      204.97      204.04      3.09 o
  -3   5   1        0.45       -0.68      0.61 o
  -2   5   1      121.05      123.69      2.46 o
  -1   5   1       21.10       16.56      1.03 o
   0   5   1     2271.25     2552.50     23.73 o
   1   5   1       33.21       40.20      1.46 o
   2   5   1      210.00      214.69      3.30 o
   3   5   1        8.93        9.01      0.91 o
   4   5   1      126.12      127.54      2.38 o
   5   5   1       26.07       24.04      1.95 o
   6   5   1       13.18       15.60      1.85 o
   7   5   1        0.69       -0.53      1.47 o
   8   5   1        0.02        2.18      3.27 o
  -7   6   1        2.03        0.43      3.32 o
  -6   6   1       56.06       61.71      3.39 o
  -5   6   1        8.29       10.62      1.73 o
  -4   6   1       23.86       21.84      1.53 o
  -3   6   1        6.58        8.30      1.10 o
  -2   6   1     1515.02     1591.33     17.11 o
  -1   6   1        0.29        0.28      0.83 o
   0   6   1      505.04      531.30      7.80 o
   1   6   1        3.37        5.44      1.06 o
   2   6   1     1116.35     1121.51     12.98 o
   3   6   1       52.51       49.14      2.30 o
   4   6   1       97.49      101.57      3.93 o
   5   6   1        0.13        0.04      1.40 o
   6   6   1        8.18        8.17      3.68 o
   7   6   1       22.28       17.99      2.27 o
  -7   7   1       14.92       20.25      2.65 o
  -6   7   1        0.27       -1.30      1.77 o
  -5   7   1       26.02       25.52      3.60 o
  -4   7   1      157.14      167.46      3.70 o
  -3   7   1      147.32      159.99      4.32 o
  -2   7   1       18.33       20.21      2.49 o
  -1   7   1       61.22       76.33      2.97 o
   0   7   1      581.97      618.67      9.13 o
   1   7   1      223.19      225.19      4.75 o
   2   7   1       35.81       34.83      1.95 o
   3   7   1        2.33        5.54      1.23 o
   4   7   1       57.67       52.57      2.44 o
   5   7   1      111.63      124.02      5.32 o
   6   7   1        3.02        3.78      1.91 o
   7   7   1        0.09       -0.99      1.75 o
  -7   8   1        8.45        9.80      2.53 o
  -6   8   1        4.37        4.04      4.79 o
  -5   8   1      137.55      151.39      4.70 o
  -4   8   1       36.73       38.05      2.41 o
  -3   8   1       46.69       45.31      2.65 o
  -2   8   1        3.76        4.08      1.55 o
  -1   8   1      860.64      887.67     12.48 o
   0   8   1      158.75      153.44      4.23 o
   1   8   1       35.91       47.35      3.52 o
   2   8   1        1.18        1.25      1.31 o
   3   8   1      489.27      514.04      8.45 o
   4   8   1       32.24       34.01      2.35 o
   5   8   1        1.19        3.06      1.73 o
   6   8   1        0.02        0.06      2.51 o
  -6   9   1       30.47       25.05      3.23 o
  -5   9   1        6.86        5.52      2.06 o
  -4   9   1        6.38       11.14      2.49 o
  -3   9   1      451.28      463.28      8.08 o
  -2   9   1      346.44      350.32      6.95 o
  -1   9   1       13.61       19.67      3.10 o
   0   9   1       52.06       52.90      3.34 o
   1   9   1      907.13      953.82     13.59 o
   2   9   1      303.09      298.65      6.88 o
   3   9   1        4.32        6.35      2.63 o
   4   9   1        9.24        7.80      2.68 o
   5   9   1      150.46      166.87      5.09 o
   6   9   1       33.55       37.70      6.50 o
  -5  10   1       39.12       36.80      4.14 o
  -4  10   1      119.05      113.74      5.40 o
  -3  10   1        0.23       -1.54      1.61 o
  -2  10   1       11.36        7.68      1.91 o
  -1  10   1      274.54      277.51      6.24 o
   0  10   1      306.69      295.68      6.54 o
   1  10   1        2.80        0.71      1.69 o
   2  10   1       16.37       16.79      2.21 o
   3  10   1      158.65      146.68      4.66 o
   4  10   1       89.55       82.29      6.23 o
   5  10   1        1.90        1.73      2.50 o
  -4  11   1        0.05        1.60      2.16 o
  -3  11   1        3.28        5.10      4.12 o
  -2  11   1       48.85       41.80      3.04 o
  -1  11   1       10.05       10.10      2.08 o
   0  11   1        0.49        0.68      1.69 o
   1  11   1        7.42        5.21      1.99 o
   2  11   1       38.02       37.92      3.34 o
   3  11   1       24.64       23.82      3.09 o
   4  11   1        0.04        0.49      2.97 o
  -3  12   1        7.77        8.71      3.17 o
  -2  12   1        3.29        0.15      1.78 o
  -1  12   1        4.10        5.54      2.11 o
   0  12   1        0.76        2.31      1.99 o
   1  12   1       24.83       22.88      2.71 o
   2  12   1        5.83        8.44      2.21 o
   3  12   1        0.00        0.31      2.27 o
  -8   0   2        2.01        7.72      5.94 o
  -6   0   2       73.29       74.46      3.24 o
  -4   0   2      179.78      177.39      3.48 o
  -2   0   2    10195.14     9738.72    111.36 o
   2   0   2    11038.51    10499.80    141.37 o
   4   0   2        1.56        1.36      0.82 o
   6   0   2      280.79      273.94      6.79 o
   8   0   2        6.72       -8.32      6.54 o
  -9   1   2        0.01       -3.03      4.56 o
  -8   1   2        0.03        2.22      3.98 o
  -7   1   2        3.39        1.94      1.59 o
  -6   1   2        8.70       14.50      1.33 o
  -5   1   2        0.29        1.36      0.92 o
  -4   1   2      455.04      442.99      5.49 o
  -3   1   2      162.08      140.86      1.77 o
  -2   1   2      478.08      426.20      3.68 o
  -1   1   2      735.71      649.16      7.11 o
   0   1   2     7664.52     7415.11     81.33 o
   1   1   2      187.46      164.63      1.54 o
   2   1   2      280.49      246.76      2.53 o
   3   1   2      130.21      109.39      1.87 o
   4   1   2      995.92      994.67     11.11 o
   5   1   2        3.34        3.47      1.17 o
   6   1   2        0.40       -3.12      2.23 o
   7   1   2        3.74        4.90      1.69 o
   8   1   2       32.70       27.93      8.32 o
  -8   2   2        0.12       -2.44      1.63 o
  -7   2   2        0.08        1.65      1.98 o
  -6   2   2        9.42       15.31      1.68 o
  -5   2   2        0.27        1.75      0.89 o
  -4   2   2       12.08       15.77      0.80 o
  -3   2   2       11.51        8.30      0.49 o
  -2   2   2      354.17      327.19      2.82 o
  -1   2   2      146.98      146.79      1.66 o
   0   2   2      147.03      160.07      1.89 o
   1   2   2      210.96      191.55      2.01 o
   2   2   2        1.66        1.72      0.62 o
   3   2   2        7.50        7.71      0.52 o
   4   2   2       90.08       75.19      1.88 o
   5   2   2       31.59       31.70      2.10 o
   6   2   2       42.24       31.16      2.15 o
   7   2   2        0.02       -2.54      1.69 o
   8   2   2        0.26       -3.26      2.17 o
  -8   3   2        5.11        6.54      2.21 o
  -7   3   2       10.29        9.94      2.60 o
  -6   3   2        0.11       -0.35      1.37 o
  -5   3   2        0.01        1.06      0.94 o
  -4   3   2      544.23      508.68      5.70 o
  -3   3   2      226.66      226.03      3.14 o
  -2   3   2        0.41        0.38      0.45 o
  -1   3   2      256.33      255.35      2.73 o
   0   3   2     2870.41     3025.01     23.53 o
   1   3   2      128.33      129.15      1.80 o
   2   3   2       29.52       30.43      0.96 o
   3   3   2        2.12        1.57      0.38 o
   4   3   2       30.57       26.86      1.16 o
   5   3   2       14.00       11.31      0.88 o
   6   3   2        7.21        4.07      4.75 o
   7   3   2        8.88        8.93      3.86 o
   8   3   2        5.73        1.61      3.57 o
  -8   4   2        0.04        0.00      3.86 o
  -7   4   2        0.23       -3.19      2.13 o
  -6   4   2       33.76       31.27      1.80 o
  -5   4   2      127.34      144.78      2.71 o
  -4   4   2        8.51        7.99      0.67 o
  -3   4   2       31.06       32.06      1.25 o
  -2   4   2      677.66      608.45      6.20 o
  -1   4   2     1258.66     1322.66     11.03 o
   0   4   2       22.69       25.93      0.98 o
   1   4   2      164.77      153.97      2.20 o
   2   4   2      127.82      118.97      2.17 o
   3   4   2      321.64      344.73      4.41 o
   4   4   2        3.74        3.30      0.82 o
   5   4   2        2.47        2.13      0.86 o
   6   4   2        2.52        1.01      2.52 o
   7   4   2       11.36       12.30      3.06 o
   8   4   2        0.25        0.20      5.64 o
  -8   5   2        0.10        1.97      5.05 o
  -7   5   2       14.16       14.15      1.88 o
  -6   5   2        2.03        1.50      1.13 o
  -5   5   2        0.00        0.61      1.11 o
  -4   5   2        0.06        0.31      0.48 o
  -3   5   2      344.23      403.00      5.47 o
  -2   5   2       26.79       26.14      1.28 o
  -1   5   2        4.00        1.07      0.90 o
   0   5   2       96.41      108.94      2.34 o
   1   5   2     1332.83     1426.37     15.25 o
   2   5   2        8.92        7.81      0.97 o
   3   5   2        0.73        0.40      0.74 o
   4   5   2       26.94       32.56      1.29 o
   5   5   2       90.64       93.59      2.61 o
   6   5   2        0.14       -0.38      1.46 o
   7   5   2        0.98        3.18      3.86 o
  -8   6   2        0.06       -1.06      1.54 o
  -7   6   2        2.64        3.55      1.88 o
  -6   6   2       13.19       16.16      2.46 o
  -5   6   2       24.34       27.55      1.76 o
  -4   6   2       10.52       11.24      1.23 o
  -3   6   2        0.89        1.23      0.99 o
  -2   6   2      200.83      205.80      3.77 o
  -1   6   2      486.43      550.31      8.02 o
   0   6   2      138.99      119.25      3.27 o
   1   6   2        0.00        0.03      0.83 o
   2   6   2      150.73      154.61      3.34 o
   3   6   2      189.81      193.91      3.70 o
   4   6   2       26.51       27.23      1.82 o
   5   6   2        0.20       -0.46      1.38 o
   6   6   2        3.78        6.10      2.14 o
   7   6   2        3.67        6.10      1.88 o
  -7   7   2        1.79        0.93      2.13 o
  -6   7   2        2.66        3.73      2.10 o
  -5   7   2       43.25       39.91      3.08 o
  -4   7   2       24.91       23.01      1.67 o
  -3   7   2       52.03       55.16      3.28 o
  -2   7   2      153.47      146.37      4.12 o
  -1   7   2      103.46      104.72      3.34 o
   0   7   2       62.99       62.04      2.65 o
   1   7   2       42.66       47.16      2.51 o
   2   7   2      378.37      385.57      6.68 o
   3   7   2        8.38        9.98      1.42 o
   4   7   2        0.90       -0.94      1.15 o
   5   7   2        0.03       -0.32      1.55 o
   6   7   2       44.57       45.29      5.01 o
   7   7   2        0.00        0.10      1.88 o
  -7   8   2       29.32       31.43      3.27 o
  -6   8   2        2.28        2.94      2.15 o
  -5   8   2       12.61       17.04      2.83 o
  -4   8   2       62.18       65.44      3.86 o
  -3   8   2      284.49      267.29      7.72 o
  -2   8   2        6.68        6.20      1.80 o
  -1   8   2       10.45       13.82      1.84 o
   0   8   2      522.80      537.87      8.62 o
   1   8   2      229.17      219.00      5.12 o
   2   8   2       14.91       15.65      1.84 o
   3   8   2       14.02       15.87      1.99 o
   4   8   2      183.96      186.93      5.05 o
   5   8   2       12.78       12.55      2.03 o
   6   8   2        6.69       10.34      2.46 o
  -6   9   2       18.48       14.17      2.90 o
  -5   9   2      113.96      123.51      5.02 o
  -4   9   2       42.85       45.80      5.47 o
  -3   9   2       12.64       11.44      2.08 o
  -2   9   2      195.78      197.98      5.12 o
  -1   9   2      407.98      390.05      7.43 o
   0   9   2       87.26       86.13      5.15 o
   1   9   2        0.00       -2.23      1.80 o
   2   9   2      193.74      180.26      4.96 o
   3   9   2      148.16      150.70      4.46 o
   4   9   2       30.97       35.13      2.80 o
   5   9   2        3.86        4.18      2.81 o
   6   9   2       23.71       22.73      3.54 o
  -5  10   2        0.04        3.97      2.76 o
  -4  10   2       32.54       26.81      3.20 o
  -3  10   2      137.47      131.43      5.75 o
  -2  10   2       87.54       97.71      4.00 o
  -1  10   2        1.68        1.88      1.74 o
   0  10   2       43.99       38.68      2.97 o
   1  10   2      225.78      223.29      5.64 o
   2  10   2       72.42       82.46      5.36 o
   3  10   2        1.05        1.36      1.69 o
   4  10   2       11.18        8.08      2.45 o
   5  10   2       43.18       44.04      9.21 o
  -4  11   2       15.90       20.77      2.85 o
  -3  11   2        9.89       14.82      2.70 o
  -2  11   2        1.90       -0.42      1.74 o
  -1  11   2       81.06       74.35      5.42 o
   0  11   2       69.64       76.45      5.92 o
   1  11   2        1.50        4.25      1.84 o
   2  11   2        0.03       -2.42      1.61 o
   3  11   2       59.04       58.85      4.09 o
   4  11   2       19.88       22.79      3.19 o
  -3  12   2       10.28       10.75      2.79 o
  -2  12   2       15.46       19.27      2.82 o
  -1  12   2       33.88       33.30      3.04 o
   0  12   2        0.15        3.30      1.99 o
   1  12   2       22.55       26.34      2.89 o
   2  12   2       19.98       22.43      4.17 o
  -9   0   3        0.21        4.16      6.54 o
  -7   0   3        0.00        0.20      0.96 o
  -5   0   3        5.89        4.47      2.17 o
  -3   0   3       37.59       41.56      1.46 o
  -1   0   3      121.47      118.26      2.94 o
   1   0   3      485.23      410.70      6.12 o
   3   0   3       79.23       88.32      1.52 o
   5   0   3        5.34        4.59      1.22 o
  -9   1   3        0.05       -6.21      4.14 o
  -8   1   3        3.25        3.33      1.63 o
  -7   1   3        4.48        5.78      1.59 o
  -6   1   3        0.16        1.20      0.68 o
  -5   1   3        4.47        6.60      0.82 o
  -4   1   3       56.96       53.61      1.43 o
  -3   1   3      195.30      186.27      2.23 o
  -2   1   3       16.38       19.93      0.69 o
  -1   1   3       79.16       80.25      1.80 o
   0   1   3      222.26      197.56      2.25 o
   1   1   3      550.53      497.78      4.40 o
   2   1   3      205.81      217.18      2.39 o
   3   1   3        3.96        3.16      0.64 o
   4   1   3       44.91       45.92      1.81 o
   5   1   3       12.19       13.81      0.99 o
   6   1   3       12.18       12.74      1.19 o
   7   1   3        0.34       -2.54      1.69 o
   8   1   3        0.71       -2.58      1.72 o
  -8   2   3        4.84        1.36      2.04 o
  -7   2   3        1.79        2.60      1.98 o
  -6   2   3       40.19       38.55      1.76 o
  -5   2   3      114.24      124.91      2.76 o
  -4   2   3        1.79        1.14      0.62 o
  -3   2   3       13.75       14.95      0.64 o
  -2   2   3      187.18      206.51      2.10 o
  -1   2   3     1556.63     1485.86     11.34 o
   0   2   3      402.97      444.68      4.04 o
   1   2   3      284.66      264.46      2.57 o
   2   2   3        2.39        1.00      0.40 o
   3   2   3      145.59      140.79      1.84 o
   4   2   3       71.88       72.42      2.14 o
   5   2   3       29.52       24.15      1.51 o
   6   2   3        0.79       -0.27      2.06 o
   7   2   3        0.39        0.87      2.38 o
   8   2   3        1.46        2.14      2.67 o
  -8   3   3       12.70       13.71      3.06 o
  -7   3   3       13.26       15.71      3.00 o
  -6   3   3       24.62       20.79      1.53 o
  -5   3   3        0.61        2.04      0.71 o
  -4   3   3      225.97      253.19      2.72 o
  -3   3   3      368.03      385.32      4.06 o
  -2   3   3        7.08        9.83      0.61 o
  -1   3   3      290.33      271.47      2.94 o
   0   3   3     1336.30     1406.58     11.53 o
   1   3   3      346.45      326.10      3.36 o
   2   3   3       23.60       24.93      0.93 o
   3   3   3      223.11      206.79      2.66 o
   4   3   3      111.49      115.68      2.52 o
   5   3   3        5.57        5.39      0.92 o
   6   3   3        0.14        1.22      1.37 o
   7   3   3       14.83       16.25      3.06 o
   8   3   3        1.65       -2.25      2.60 o
  -8   4   3       10.55       11.57      3.13 o
  -7   4   3        6.53        8.29      2.25 o
  -6   4   3       66.53       61.13      2.44 o
  -5   4   3        3.59        4.50      1.23 o
  -4   4   3      166.50      164.39      2.89 o
  -3   4   3      135.04      123.61      3.32 o
  -2   4   3     1239.06     1336.93     12.17 o
  -1   4   3        0.65        0.11      0.47 o
   0   4   3      425.85      477.33      4.72 o
   1   4   3      412.70      418.16      4.89 o
   2   4   3     1149.95     1239.54     11.37 o
   3   4   3        4.92        6.47      0.80 o
   4   4   3       77.47       85.01      2.40 o
   5   4   3       71.15       78.40      3.27 o
   6   4   3       46.44       53.69      4.28 o
   7   4   3        0.00       -0.98      4.46 o
  -8   5   3       11.71       10.73      3.13 o
  -7   5   3        1.18        1.63      1.86 o
  -6   5   3       44.79       45.77      2.98 o
  -5   5   3       99.82      103.49      2.62 o
  -4   5   3      239.48      239.92      5.05 o
  -3   5   3       47.62       42.21      1.69 o
  -2   5   3     1026.88     1078.19     12.01 o
  -1   5   3      615.65      711.04     10.54 o
   0   5   3     1216.66     1399.98     15.15 o
   1   5   3       19.12       21.55      1.47 o
   2   5   3      691.41      738.17      8.08 o
   3   5   3      218.93      226.15      3.33 o
   4   5   3      169.37      183.28      2.92 o
   5   5   3        1.22        3.38      1.38 o
   6   5   3        8.91       11.78      4.04 o
   7   5   3       12.58       13.55      3.41 o
  -8   6   3        1.75       -0.26      2.58 o
  -7   6   3       15.45       19.05      2.29 o
  -6   6   3       20.90       23.25      2.50 o
  -5   6   3        4.29        2.26      1.11 o
  -4   6   3      123.34      125.15      3.01 o
  -3   6   3      325.52      342.65      5.25 o
  -2   6   3      267.91      297.43      4.78 o
  -1   6   3        4.31        2.93      1.09 o
   0   6   3      570.08      677.78      9.51 o
   1   6   3      522.16      611.87      7.81 o
   2   6   3      176.58      185.14      3.61 o
   3   6   3        2.46        2.13      0.96 o
   4   6   3       31.70       30.82      1.86 o
   5   6   3       46.66       46.03      2.50 o
   6   6   3        9.61        7.38      1.85 o
   7   6   3        2.17        1.54      2.97 o
  -7   7   3        0.99       -1.66      2.13 o
  -6   7   3        0.20        2.21      2.13 o
  -5   7   3       27.27       22.69      2.21 o
  -4   7   3       13.85       13.06      1.54 o
  -3   7   3       15.39       14.98      1.74 o
  -2   7   3        3.64        1.85      1.29 o
  -1   7   3      178.73      207.10      4.67 o
   0   7   3      111.93      130.46      3.70 o
   1   7   3       17.09       14.19      1.61 o
   2   7   3       10.72        9.52      1.49 o
   3   7   3       87.19       80.35      3.11 o
   4   7   3       24.60       19.56      1.71 o
   5   7   3        0.40        0.86      1.49 o
   6   7   3        3.73        5.67      3.43 o
  -7   8   3        0.58        1.10      2.17 o
  -6   8   3        0.01        2.51      2.69 o
  -5   8   3       12.89       14.44      2.16 o
  -4   8   3       94.64       98.74      5.75 o
  -3   8   3        0.00       -2.03      1.35 o
  -2   8   3       39.63       37.74      2.44 o
  -1   8   3       51.51       46.84      5.06 o
   0   8   3      351.88      339.69      6.61 o
   1   8   3        0.27       -0.42      1.39 o
   2   8   3       71.12       73.71      3.59 o
   3   8   3       16.75       15.27      1.91 o
   4   8   3       53.89       51.51      3.17 o
   5   8   3        1.54       -0.83      2.16 o
   6   8   3        7.30       11.49      2.61 o
  -6   9   3       26.58       24.68      3.27 o
  -5   9   3        1.86        0.11      1.92 o
  -4   9   3       11.72        8.04      1.84 o
  -3   9   3       14.79       11.54      1.91 o
  -2   9   3      253.67      259.01      6.35 o
  -1   9   3       71.82       69.02      3.31 o
   0   9   3       69.21       66.23      3.31 o
   1   9   3       25.27       25.33      2.35 o
   2   9   3      158.60      155.85      4.66 o
   3   9   3       17.35       15.03      2.84 o
   4   9   3       21.49       20.49      2.43 o
   5   9   3        8.57        9.00      2.96 o
  -5  10   3        3.97        5.41      2.27 o
  -4  10   3       44.19       44.44      5.07 o
  -3  10   3        9.94        5.71      1.91 o
  -2  10   3       22.17       21.08      2.57 o
  -1  10   3        7.85        5.52      1.84 o
   0  10   3       66.40       69.66      4.37 o
   1  10   3       27.68       23.68      2.44 o
   2  10   3       12.62       13.97      2.14 o
   3  10   3        5.74        2.95      2.00 o
   4  10   3       12.52        8.51      2.31 o
   5  10   3        3.41       -1.42      2.32 o
  -4  11   3        0.38        1.52      2.16 o
  -3  11   3        9.50       10.69      3.69 o
  -2  11   3       12.22       13.79      2.83 o
  -1  11   3        2.14        4.52      1.99 o
   0  11   3        0.00       -0.08      2.49 o
   1  11   3        3.27       -0.15      1.78 o
   2  11   3        4.80        4.41      1.91 o
   3  11   3        0.10        0.59      2.06 o
  -3  12   3       13.52       16.71      2.85 o
  -2  12   3       13.69       17.18      2.57 o
  -1  12   3       11.50        9.76      2.21 o
   0  12   3        5.72        8.68      2.21 o
   1  12   3       10.10       11.90      2.35 o
   2  12   3        2.62        6.27      2.61 o
  -8   0   4        0.53       -2.50      1.67 o
  -6   0   4       18.10       16.02      1.60 o
  -4   0   4        0.02        0.30      0.48 o
  -2   0   4      962.64      898.64     12.72 o
   0   0   4       24.63       31.20      1.68 o
   2   0   4      394.31      350.57      5.78 o
   4   0   4       10.33        6.95      1.26 o
   6   0   4        1.22       -0.59      1.78 o
  -9   1   4        0.46       -0.71      1.79 o
  -8   1   4        1.29       -3.24      2.16 o
  -7   1   4        0.17        0.28      1.17 o
  -6   1   4        2.35        1.50      0.98 o
  -5   1   4       17.75       16.68      1.03 o
  -4   1   4       34.06       27.59      0.97 o
  -3   1   4       49.79       52.45      1.17 o
  -2   1   4      121.17      107.54      1.57 o
  -1   1   4      196.26      198.03      3.37 o
   0   1   4      384.06      391.20      4.28 o
   1   1   4      151.70      156.05      2.30 o
   2   1   4       44.25       40.36      1.00 o
   3   1   4        2.32        1.23      0.39 o
   4   1   4        7.50        4.89      0.76 o
   5   1   4        0.45       -0.61      0.89 o
   6   1   4        0.07       -0.38      0.85 o
   7   1   4        1.85        6.77      2.67 o
   8   1   4        0.73        1.78      2.38 o
  -8   2   4        0.88       -0.97      2.00 o
  -7   2   4        2.70        2.85      1.31 o
  -6   2   4        3.99        5.14      1.06 o
  -5   2   4        2.72        3.64      0.97 o
  -4   2   4      178.35      180.06      2.46 o
  -3   2   4       59.72       69.67      2.14 o
  -2   2   4      149.10      149.54      2.06 o
  -1   2   4       27.94       19.71      0.86 o
   0   2   4     2082.55     2069.87     16.39 o
   1   2   4      105.71       97.09      1.38 o
   2   2   4       28.58       25.70      1.00 o
   3   2   4        3.45        2.04      0.65 o
   4   2   4       74.32       70.71      2.43 o
   5   2   4        3.21        1.94      1.08 o
   6   2   4        0.00       -0.95      1.35 o
   7   2   4        1.18       -1.27      2.21 o
   8   2   4        0.02       -2.85      2.23 o
  -8   3   4        1.67       -3.25      6.54 o
  -7   3   4        9.59       12.13      1.80 o
  -6   3   4       49.45       51.05      2.13 o
  -5   3   4        2.83        3.89      0.90 o
  -4   3   4      174.56      183.17      3.06 o
  -3   3   4      318.25      311.83      3.51 o
  -2   3   4     1706.76     1740.26     14.28 o
  -1   3   4        0.82        0.53      0.40 o
   0   3   4      583.96      583.33      5.41 o
   1   3   4      839.02      806.72      6.71 o
   2   3   4      826.50      806.68      7.75 o
   3   3   4       15.23       15.87      0.95 o
   4   3   4       38.14       35.19      2.13 o
   5   3   4       32.94       34.43      2.00 o
   6   3   4        7.11        4.25      2.52 o
   7   3   4        4.27        2.59      2.60 o
  -8   4   4        5.23        3.37      5.94 o
  -7   4   4        1.44        3.91      1.47 o
  -6   4   4       30.43       30.48      1.80 o
  -5   4   4       82.87       86.99      3.43 o
  -4   4   4      338.73      321.81      6.58 o
  -3   4   4      119.07      122.50      2.33 o
  -2   4   4      381.42      417.67      4.64 o
  -1   4   4     1051.08     1122.70     10.33 o
   0   4   4      675.12      670.31      6.74 o
   1   4   4      265.30      316.91      4.12 o
   2   4   4      357.40      370.77      4.29 o
   3   4   4      275.29      270.49      3.50 o
   4   4   4       55.18       59.84      2.71 o
   5   4   4       36.64       33.39      2.09 o
   6   4   4       15.74       13.12      2.97 o
   7   4   4        5.10       10.03      3.86 o
  -8   5   4       10.52        7.58      2.98 o
  -7   5   4        4.18        2.41      1.75 o
  -6   5   4       20.31       21.42      2.81 o
  -5   5   4       13.08       11.70      1.00 o
  -4   5   4      107.08      124.30      2.75 o
  -3   5   4       55.06       61.72      2.38 o
  -2   5   4      130.40      138.46      2.78 o
  -1   5   4      409.24      495.34      8.30 o
   0   5   4      367.82      409.83      6.38 o
   1   5   4       90.99       99.59      2.76 o
   2   5   4       70.71       72.79      2.12 o
   3   5   4      283.50      288.25      4.29 o
   4   5   4       81.53       86.41      2.14 o
   5   5   4       12.35       12.96      1.65 o
   6   5   4        9.67       15.69      3.27 o
   7   5   4       15.94       17.43      6.83 o
  -8   6   4        0.43        2.23      1.89 o
  -7   6   4        0.71       -1.64      1.75 o
  -6   6   4       48.91       43.59      2.57 o
  -5   6   4        2.93        1.33      1.53 o
  -4   6   4        3.72        5.16      1.23 o
  -3   6   4       56.94       62.95      2.91 o
  -2   6   4      183.00      219.25      6.52 o
  -1   6   4      116.91      112.96      3.50 o
   0   6   4       61.10       70.58      2.74 o
   1   6   4      366.23      397.18      6.53 o
   2   6   4       58.79       69.75      2.49 o
   3   6   4       11.50       11.66      1.30 o
   4   6   4       49.65       46.31      2.57 o
   5   6   4       61.73       70.78      4.05 o
   6   6   4        5.59        1.91      2.49 o
   7   6   4        0.00       -3.45      2.97 o
  -7   7   4        1.56        2.57      2.24 o
  -6   7   4        0.07       -0.52      2.40 o
  -5   7   4       17.63       17.72      2.16 o
  -4   7   4       90.15       93.61      3.18 o
  -3   7   4       83.77       80.25      3.19 o
  -2   7   4       21.64       27.10      2.25 o
  -1   7   4      118.62      121.06      3.63 o
   0   7   4       28.80       27.28      1.99 o
   1   7   4      125.38      129.40      3.78 o
   2   7   4      120.32      126.13      4.59 o
   3   7   4       49.01       50.44      2.22 o
   4   7   4        0.00        0.36      1.56 o
   5   7   4        7.32        7.71      2.06 o
   6   7   4       23.48       24.93      2.82 o
  -7   8   4        8.48        8.52      2.65 o
  -6   8   4       31.37       33.88      3.50 o
  -5   8   4        5.07        4.65      1.81 o
  -4   8   4        8.60        6.88      1.61 o
  -3   8   4       80.71       80.47      3.41 o
  -2   8   4       33.40       28.99      2.35 o
  -1   8   4       30.35       31.50      2.38 o
   0   8   4       75.92       84.44      3.48 o
   1   8   4       25.65       25.81      2.14 o
   2   8   4        0.34       -1.97      1.31 o
   3   8   4        7.92        5.57      1.53 o
   4   8   4       43.95       42.78      2.76 o
   5   8   4        0.08        1.65      2.97 o
   6   8   4        0.04       -2.75      2.06 o
  -6   9   4        2.70       -1.23      2.17 o
  -5   9   4       23.19       22.19      2.85 o
  -4   9   4       25.01       20.78      2.61 o
  -3   9   4        0.00       -2.23      1.49 o
  -2   9   4       28.82       28.95      2.70 o
  -1   9   4       52.74       47.23      2.97 o
   0   9   4       16.18       12.34      1.99 o
   1   9   4        1.14       -1.19      1.49 o
   2   9   4       24.04       30.25      3.17 o
   3   9   4        1.06        0.35      1.61 o
   4   9   4        1.63        2.23      1.78 o
   5   9   4        0.95        1.83      2.93 o
  -5  10   4        0.10       -1.67      1.92 o
  -4  10   4        4.99        0.86      2.46 o
  -3  10   4       10.47        9.34      1.99 o
  -2  10   4       43.19       44.24      2.97 o
  -1  10   4        2.71        0.03      1.69 o
   0  10   4       10.83        8.62      2.08 o
   1  10   4       16.11       11.88      2.14 o
   2  10   4       27.14       28.99      2.65 o
   3  10   4        6.13        9.07      2.27 o
   4  10   4        2.80        0.98      2.00 o
  -4  11   4       18.27       26.34      3.19 o
  -3  11   4        0.01       -0.59      1.78 o
  -2  11   4        0.53       -2.05      1.61 o
  -1  11   4        1.31        0.19      1.74 o
   0  11   4       42.88       44.30      3.19 o
   1  11   4        1.94        1.63      1.78 o
   2  11   4        1.22        0.37      1.89 o
   3  11   4        2.12        2.38      2.40 o
  -2  12   4        5.95        4.61      2.08 o
  -1  12   4        0.02       -1.19      1.84 o
   0  12   4        2.28        1.81      1.91 o
   1  12   4        0.84        0.10      1.99 o
  -9   0   5        0.21       -2.38      5.94 o
  -7   0   5        1.47        3.24      2.67 o
  -5   0   5        4.30        0.69      0.95 o
  -3   0   5      165.62      150.42      3.47 o
  -1   0   5     1192.66     1154.33     19.11 o
   1   0   5      152.13      135.07      8.02 o
   3   0   5      471.93      406.92      7.76 o
   5   0   5        3.83        2.67      1.26 o
   7   0   5        8.36       10.70      2.38 o
  -9   1   5        0.03       -2.66      2.17 o
  -8   1   5        1.37       -0.78      1.33 o
  -7   1   5        0.16       -0.03      1.17 o
  -6   1   5       17.83       17.18      1.37 o
  -5   1   5       11.17       12.16      1.26 o
  -4   1   5        4.84        6.54      0.74 o
  -3   1   5      159.25      142.18      2.51 o
  -2   1   5       12.31       18.56      0.97 o
  -1   1   5      345.67      347.13      4.12 o
   0   1   5      246.31      271.11      3.72 o
   1   1   5      760.06      775.92      7.25 o
   2   1   5      138.30      141.67      2.18 o
   3   1   5        0.01        0.70      1.37 o
   4   1   5       18.07       17.63      1.10 o
   5   1   5       38.91       31.08      1.57 o
   6   1   5        9.67       13.03      1.86 o
   7   1   5        1.14        0.68      1.43 o
  -8   2   5        7.25        6.65      3.00 o
  -7   2   5        0.16       -1.40      1.80 o
  -6   2   5       17.27       17.95      1.46 o
  -5   2   5       30.89       26.94      2.46 o
  -4   2   5       16.43       18.50      1.37 o
  -3   2   5       19.77       19.22      1.07 o
  -2   2   5      129.79      149.90      2.00 o
  -1   2   5      236.82      285.19      2.92 o
   0   2   5       52.89       58.54      1.37 o
   1   2   5       26.40       30.25      1.24 o
   2   2   5      102.51      108.35      1.95 o
   3   2   5       24.21       18.78      0.91 o
   4   2   5       62.89       61.78      2.07 o
   5   2   5        0.14        0.62      0.80 o
   6   2   5       17.21       14.69      1.75 o
   7   2   5        0.01        2.07      1.61 o
  -8   3   5       16.05       14.00      1.83 o
  -7   3   5        2.11        4.16      1.42 o
  -6   3   5        3.56        2.47      1.31 o
  -5   3   5        1.09        2.25      0.79 o
  -4   3   5      107.05      120.28      2.29 o
  -3   3   5      151.12      148.71      2.46 o
  -2   3   5        2.43        1.67      0.58 o
  -1   3   5        0.74        1.06      0.46 o
   0   3   5      296.13      344.13      4.89 o
   1   3   5       37.52       42.14      1.28 o
   2   3   5        5.80        5.65      0.70 o
   3   3   5        0.04       -1.20      0.80 o
   4   3   5       84.20      101.63      3.10 o
   5   3   5        2.58        0.91      1.29 o
   6   3   5        0.14       -0.37      3.57 o
   7   3   5        1.20       -1.38      1.45 o
  -8   4   5        1.90        1.94      1.77 o
  -7   4   5        4.68        1.56      1.47 o
  -6   4   5       80.82       79.74      3.43 o
  -5   4   5        9.01        8.00      1.00 o
  -4   4   5        7.67        7.67      1.00 o
  -3   4   5        0.66        3.64      0.76 o
  -2   4   5      637.60      737.43      7.99 o
  -1   4   5      184.03      185.47      2.94 o
   0   4   5      145.56      149.67      3.80 o
   1   4   5        2.02        5.13      0.79 o
   2   4   5      428.63      467.94      5.19 o
   3   4   5        3.97        1.56      0.73 o
   4   4   5       19.30       20.58      1.27 o
   5   4   5        8.92        7.27      2.49 o
   6   4   5       44.93       46.11      4.28 o
   7   4   5        0.70       -0.89      2.60 o
  -8   5   5       15.79       15.28      2.29 o
  -7   5   5        0.01        0.94      1.75 o
  -6   5   5        9.87        8.23      1.96 o
  -5   5   5        7.79       11.10      1.53 o
  -4   5   5      291.47      315.94      4.87 o
  -3   5   5        7.69        5.62      1.03 o
  -2   5   5      120.29      135.27      2.78 o
  -1   5   5       39.46       38.81      1.99 o
   0   5   5     1018.80     1161.29     14.56 o
   1   5   5       32.01       30.82      1.69 o
   2   5   5      136.95      130.88      2.74 o
   3   5   5       28.68       33.92      1.64 o
   4   5   5      149.74      144.60      4.73 o
   5   5   5        0.33        0.54      1.69 o
   6   5   5        0.83        6.96      2.85 o
   7   5   5        3.98        5.72      3.06 o
  -7   6   5        6.49        9.36      2.27 o
  -6   6   5       34.50       31.27      3.17 o
  -5   6   5        0.77       -1.20      1.13 o
  -4   6   5       30.46       29.72      1.72 o
  -3   6   5       74.93       68.12      2.44 o
  -2   6   5      285.18      315.74      6.78 o
  -1   6   5       15.00       15.32      2.49 o
   0   6   5       71.23       83.36      3.09 o
   1   6   5      142.17      132.48      3.63 o
   2   6   5      156.72      175.35      3.39 o
   3   6   5        0.31       -1.22      1.02 o
   4   6   5        5.61        4.01      1.14 o
   5   6   5       11.23       12.36      2.06 o
   6   6   5       10.73       12.48      3.28 o
  -7   7   5        0.11        0.44      3.33 o
  -6   7   5        1.25       -0.53      2.37 o
  -5   7   5       22.95       23.77      2.50 o
  -4   7   5        3.76        4.05      1.35 o
  -3   7   5       17.25       16.78      2.23 o
  -2   7   5        0.74        1.47      1.25 o
  -1   7   5      150.92      147.33      4.08 o
   0   7   5        4.27        4.61      1.39 o
   1   7   5       30.05       27.99      1.99 o
   2   7   5        1.54        1.12      1.31 o
   3   7   5       37.79       36.20      2.09 o
   4   7   5        0.29        1.18      1.47 o
   5   7   5        3.69        4.50      2.15 o
   6   7   5        0.15       -2.89      2.82 o
  -7   8   5        0.38        0.66      2.17 o
  -6   8   5        0.07       -3.12      2.15 o
  -5   8   5        0.05        1.19      1.72 o
  -4   8   5        4.69        3.83      2.49 o
  -3   8   5        4.71        3.45      2.11 o
  -2   8   5       87.32       88.81      3.55 o
  -1   8   5        4.09        2.38      1.49 o
   0   8   5        8.33        6.16      1.61 o
   1   8   5       12.81       12.18      1.91 o
   2   8   5       51.96       55.15      2.95 o
   3   8   5        2.16        2.26      1.45 o
   4   8   5        0.02       -2.21      1.47 o
   5   8   5        1.42        1.51      2.06 o
  -6   9   5        1.75        2.34      2.40 o
  -5   9   5        6.54        8.13      2.27 o
  -4   9   5       15.49       15.92      2.18 o
  -3   9   5        6.14        4.02      1.69 o
  -2   9   5       11.94        9.30      1.91 o
  -1   9   5       27.35       20.36      2.83 o
   0   9   5       61.44       62.36      4.20 o
   1   9   5       12.18       14.07      3.21 o
   2   9   5        6.11        1.51      1.63 o
   3   9   5        0.76       -0.66      1.80 o
   4   9   5        3.60        3.50      1.84 o
   5   9   5        0.16        3.35      2.23 o
  -5  10   5        4.60        2.66      2.27 o
  -4  10   5        2.07        1.54      2.00 o
  -3  10   5       25.88       24.31      2.49 o
  -2  10   5        2.33        3.37      1.69 o
  -1  10   5       24.48       22.87      2.44 o
   0  10   5        7.17        8.30      1.91 o
   1  10   5       19.87       15.59      2.14 o
   2  10   5        0.28       -2.42      1.61 o
   3  10   5        5.68        1.26      3.93 o
   4  10   5        3.33        5.29      2.32 o
  -4  11   5        0.14       -3.12      2.16 o
  -3  11   5        4.64        2.53      2.10 o
  -2  11   5        1.98        1.27      2.83 o
  -1  11   5        1.82        1.78      1.78 o
   0  11   5        1.59        2.62      1.84 o
   1  11   5        1.04       -1.04      1.78 o
   2  11   5        2.52        4.85      2.27 o
   3  11   5        0.78        1.66      2.16 o
  -2  12   5        0.03       -1.52      1.84 o
  -1  12   5        2.00        1.83      1.91 o
   0  12   5        1.17        1.28      1.99 o
   1  12   5        2.85        1.52      2.39 o
  -8   0   6       17.96       21.26      8.02 o
  -6   0   6       15.85       14.82      1.60 o
  -4   0   6      449.43      465.02     10.00 o
  -2   0   6      734.16      762.57     14.21 o
   0   0   6     1146.11     1210.47     21.09 o
   2   0   6      136.91      142.17      3.53 o
   4   0   6       48.65       44.30      3.57 o
   6   0   6       12.35       12.48      2.97 o
  -8   1   6        3.19        2.60      1.44 o
  -7   1   6        0.76       -1.66      1.46 o
  -6   1   6       37.98       37.92      1.59 o
  -5   1   6       20.00       25.77      1.56 o
  -4   1   6       94.48       89.11      2.10 o
  -3   1   6        8.49       11.14      1.08 o
  -2   1   6      240.03      258.91      4.63 o
  -1   1   6      813.69      803.29      8.29 o
   0   1   6      363.40      413.36      5.31 o
   1   1   6        5.80        5.89      0.73 o
   2   1   6       73.52       93.59      2.82 o
   3   1   6       83.82       92.91      2.10 o
   4   1   6       13.41       11.35      0.93 o
   5   1   6        7.03        9.50      1.29 o
   6   1   6        2.62        3.86      1.68 o
   7   1   6        0.39        1.19      2.38 o
  -8   2   6        0.26       -1.77      1.32 o
  -7   2   6        3.94        2.74      1.62 o
  -6   2   6       18.79       16.89      1.65 o
  -5   2   6        6.20        5.78      0.95 o
  -4   2   6       43.86       40.61      1.61 o
  -3   2   6      441.98      463.42      5.54 o
  -2   2   6       53.55       61.64      1.73 o
  -1   2   6       64.55       64.08      1.58 o
   0   2   6      262.26      276.07      3.99 o
   1   2   6      659.20      692.48      8.08 o
   2   2   6        7.35       11.52      1.28 o
   3   2   6        6.51        6.64      1.02 o
   4   2   6        2.03        1.46      0.97 o
   5   2   6       13.52       10.68      1.46 o
   6   2   6        1.50        1.49      2.08 o
   7   2   6        4.57        5.55      1.86 o
  -8   3   6        1.49       -0.10      1.42 o
  -7   3   6        0.89       -0.89      1.32 o
  -6   3   6       15.12       17.11      3.31 o
  -5   3   6       42.93       40.27      2.05 o
  -4   3   6       16.30       13.78      1.04 o
  -3   3   6       31.07       31.02      1.32 o
  -2   3   6      510.82      537.75      6.14 o
  -1   3   6      377.77      397.48      5.19 o
   0   3   6       14.23       18.22      1.39 o
   1   3   6       30.21       27.82      1.37 o
   2   3   6      152.18      159.76      2.82 o
   3   3   6       38.80       37.43      1.56 o
   4   3   6        7.00        5.69      0.96 o
   5   3   6        3.89        4.13      1.67 o
   6   3   6        0.01        0.23      2.17 o
   7   3   6        1.46        0.76      1.77 o
  -8   4   6        1.57       -2.20      1.47 o
  -7   4   6        4.60        1.18      1.75 o
  -6   4   6        0.40       -2.18      1.46 o
  -5   4   6        0.01        0.53      0.73 o
  -4   4   6       30.72       34.59      1.95 o
  -3   4   6       23.62       23.88      1.47 o
  -2   4   6       23.09       22.79      1.55 o
  -1   4   6       20.12       17.44      1.26 o
   0   4   6       89.17      103.33      2.97 o
   1   4   6       30.50       22.73      1.38 o
   2   4   6       59.18       51.48      1.81 o
   3   4   6       10.26        9.96      1.11 o
   4   4   6        5.27        5.20      1.02 o
   5   4   6        4.51        5.26      2.97 o
   6   4   6        1.30        0.14      2.52 o
   7   4   6        1.90        1.49      3.57 o
  -8   5   6        0.11       -2.25      1.85 o
  -7   5   6        6.07        5.41      1.88 o
  -6   5   6        1.49       -1.24      2.25 o
  -5   5   6        8.55        9.59      2.13 o
  -4   5   6        2.95        2.85      1.06 o
  -3   5   6       25.41       22.63      2.14 o
  -2   5   6        0.21       -0.75      0.83 o
  -1   5   6       47.09       35.19      1.65 o
   0   5   6       17.56       16.78      1.49 o
   1   5   6        2.79        2.34      0.93 o
   2   5   6        0.33       -0.03      0.91 o
   3   5   6       35.39       30.58      1.59 o
   4   5   6        1.45       -0.30      0.86 o
   5   5   6        9.16       10.95      2.85 o
   6   5   6        1.04        2.38      2.97 o
  -7   6   6        4.64        4.04      1.89 o
  -6   6   6        0.06       -1.12      1.75 o
  -5   6   6       41.83       39.49      2.32 o
  -4   6   6        6.85        4.35      1.20 o
  -3   6   6       79.54       83.83      3.11 o
  -2   6   6        1.57        0.60      1.25 o
  -1   6   6       74.70       71.98      2.83 o
   0   6   6        1.69        4.06      1.31 o
   1   6   6      180.78      180.48      4.30 o
   2   6   6       33.31       27.28      2.13 o
   3   6   6        3.19        2.96      1.09 o
   4   6   6        2.02       -0.81      1.35 o
   5   6   6       19.37       28.24      3.78 o
   6   6   6        9.20        3.57      4.46 o
  -7   7   6        3.78        4.40      2.27 o
  -6   7   6       31.10       29.77      3.10 o
  -5   7   6       42.68       44.81      3.05 o
  -4   7   6        3.49        1.73      1.56 o
  -3   7   6       72.67       78.09      3.19 o
  -2   7   6       78.35       70.59      3.04 o
  -1   7   6      216.75      238.63      5.27 o
   0   7   6      118.30      104.04      5.25 o
   1   7   6       47.80       45.04      2.59 o
   2   7   6       29.10       30.08      2.06 o
   3   7   6       77.30       75.64      4.26 o
   4   7   6       68.23       67.85      4.37 o
   5   7   6        0.20       -1.88      1.84 o
   6   7   6        3.03        0.25      2.85 o
  -6   8   6        6.42        6.46      2.53 o
  -5   8   6        4.68        1.93      1.92 o
  -4   8   6      109.23      116.32      4.00 o
  -3   8   6      120.32      122.47      4.22 o
  -2   8   6       66.99       58.42      3.04 o
  -1   8   6       67.34       68.80      4.89 o
   0   8   6      147.80      131.86      4.23 o
   1   8   6      115.70      116.55      4.00 o
   2   8   6      105.21       99.43      4.14 o
   3   8   6       32.43       28.72      2.52 o
   4   8   6       29.74       32.81      2.59 o
   5   8   6       10.38       11.34      3.07 o
  -6   9   6       29.82       23.89      3.61 o
  -5   9   6       41.54       39.23      3.27 o
  -4   9   6       36.17       31.54      3.43 o
  -3   9   6       11.36       13.21      2.05 o
  -2   9   6      135.19      129.48      4.30 o
  -1   9   6      140.44      131.11      4.46 o
   0   9   6       51.31       40.07      2.89 o
   1   9   6       38.43       32.19      2.67 o
   2   9   6       93.07       92.03      4.72 o
   3   9   6       33.46       36.19      2.81 o
   4   9   6       12.96       12.36      3.34 o
  -5  10   6        3.20        4.63      2.97 o
  -4  10   6       27.98       31.89      3.30 o
  -3  10   6       78.54       74.03      3.78 o
  -2  10   6       24.16       24.66      2.51 o
  -1  10   6        7.57        6.85      2.83 o
   0  10   6       75.09       75.74      3.85 o
   1  10   6       86.99       83.05      4.00 o
   2  10   6        5.41        1.39      1.74 o
   3  10   6        1.66       -0.99      2.06 o
  -4  11   6        5.25        1.87      2.82 o
  -3  11   6        1.31       -1.02      1.66 o
  -2  11   6       11.35       14.51      2.21 o
  -1  11   6       55.21       56.60      3.63 o
   0  11   6        3.84        4.53      1.91 o
   1  11   6        0.59       -0.37      1.69 o
   2  11   6        8.64       11.32      2.70 o
  -1  12   6        0.79        1.03      2.74 o
   0  12   6        0.38       -0.37      1.84 o
  -7   0   7      214.70      231.67      7.36 o
  -5   0   7       66.76       63.25      2.98 o
  -3   0   7     3071.50     3252.33     54.56 o
  -1   0   7      712.26      795.05     20.20 o
   1   0   7     1872.49     2003.16     32.77 o
   3   0   7       78.17       72.51      2.85 o
   5   0   7       46.03       39.22      4.16 o
   7   0   7        7.69        7.13      2.97 o
  -8   1   7        5.68        7.22      1.86 o
  -7   1   7        6.06        4.89      1.65 o
  -6   1   7       45.07       47.99      1.85 o
  -5   1   7      645.02      655.77      7.70 o
  -4   1   7       23.24       19.03      1.34 o
  -3   1   7      120.46      124.48      2.90 o
  -2   1   7      757.15      816.29     10.54 o
  -1   1   7     2682.00     2916.90     33.57 o
   0   1   7       37.42       35.24      1.53 o
   1   1   7      146.62      147.88      3.27 o
   2   1   7      538.08      531.24      6.10 o
   3   1   7      296.14      287.95      4.10 o
   4   1   7       13.05       12.51      1.54 o
   5   1   7       13.63       11.22      5.05 o
   6   1   7       21.52       21.20      2.52 o
   7   1   7        7.33        7.87      2.38 o
  -8   2   7       13.87       10.83      2.03 o
  -7   2   7       34.66       32.65      2.66 o
  -6   2   7       26.82       29.46      2.35 o
  -5   2   7        1.21        1.93      1.02 o
  -4   2   7      357.46      373.85      5.07 o
  -3   2   7      437.84      445.20      5.57 o
  -2   2   7        0.09        0.30      0.89 o
  -1   2   7       13.07       13.21      1.09 o
   0   2   7     1142.75     1241.57     15.15 o
   1   2   7      456.65      475.09      6.21 o
   2   2   7       27.27       31.82      1.40 o
   3   2   7        0.08        0.62      0.80 o
   4   2   7      205.13      201.85      4.14 o
   5   2   7       42.97       48.72      4.75 o
   6   2   7        1.63        3.43      1.86 o
   7   2   7        0.44        0.53      2.08 o
  -8   3   7        5.94        8.05      2.06 o
  -7   3   7        0.79        1.86      1.67 o
  -6   3   7       56.67       50.14      3.00 o
  -5   3   7        3.30        2.50      1.04 o
  -4   3   7       14.20       13.84      1.32 o
  -3   3   7      140.81      139.25      3.12 o
  -2   3   7      292.69      320.88      4.73 o
  -1   3   7       22.42       29.61      2.06 o
   0   3   7        0.04        0.59      1.12 o
   1   3   7      196.79      185.06      3.86 o
   2   3   7      244.56      265.16      5.23 o
   3   3   7       54.90       52.47      2.06 o
   4   3   7        1.36        0.82      0.53 o
   5   3   7        1.65        2.38      2.97 o
   6   3   7       30.62       27.93      4.16 o
   7   3   7        4.59        2.57      1.86 o
  -8   4   7        5.39        7.41      2.59 o
  -7   4   7        0.10       -2.22      1.48 o
  -6   4   7        8.73        7.86      2.28 o
  -5   4   7        4.89        6.57      1.47 o
  -4   4   7       61.81       68.54      2.65 o
  -3   4   7        8.31        8.78      1.15 o
  -2   4   7       34.36       38.16      3.17 o
  -1   4   7      301.60      272.39      5.32 o
   0   4   7      119.30      131.47      3.27 o
   1   4   7        0.03        0.40      1.03 o
   2   4   7       32.21       35.81      1.89 o
   3   4   7       33.89       34.43      1.84 o
   4   4   7       37.91       34.93      3.05 o
   5   4   7        2.67        1.83      2.42 o
   6   4   7        0.41        1.36      2.60 o
  -8   5   7        4.55        1.36      2.13 o
  -7   5   7        9.35       11.20      2.27 o
  -6   5   7       10.76       10.04      2.13 o
  -5   5   7        0.46       -0.71      1.41 o
  -4   5   7       33.11       37.89      2.14 o
  -3   5   7        0.34       -0.29      1.72 o
  -2   5   7      118.93      131.59      4.61 o
  -1   5   7        0.44        0.28      0.83 o
   0   5   7       42.83       48.98      2.44 o
   1   5   7       12.51       13.07      1.49 o
   2   5   7       62.02       57.98      3.47 o
   3   5   7        0.05       -1.48      0.98 o
   4   5   7        0.34       -0.47      1.65 o
   5   5   7        0.07        0.10      2.42 o
   6   5   7       11.51       10.54      3.28 o
  -7   6   7        0.00        2.08      2.73 o
  -6   6   7       10.53       10.99      2.50 o
  -5   6   7       64.18       62.21      3.46 o
  -4   6   7       34.16       33.02      2.27 o
  -3   6   7       16.59       16.57      1.78 o
  -2   6   7        4.63        6.17      1.46 o
  -1   6   7      115.99      108.36      4.18 o
   0   6   7       90.10       96.99      3.56 o
   1   6   7       13.25       13.53      1.78 o
   2   6   7        6.92        6.16      1.46 o
   3   6   7       10.09        8.68      1.42 o
   4   6   7       18.88       19.31      2.50 o
   5   6   7        2.22        3.38      2.71 o
   6   6   7        3.95        6.80      3.28 o
  -7   7   7       16.10       18.30      3.11 o
  -6   7   7        5.02        1.93      2.15 o
  -5   7   7        1.29       -3.15      3.18 o
  -4   7   7        2.25        2.79      1.44 o
  -3   7   7      142.27      127.51      4.00 o
  -2   7   7       11.47       15.28      1.89 o
  -1   7   7       51.49       50.69      2.37 o
   0   7   7       78.94       79.54      4.40 o
   1   7   7       71.28       65.29      3.11 o
   2   7   7        5.61        4.10      1.37 o
   3   7   7       13.12       12.50      1.57 o
   4   7   7       20.38       24.48      2.29 o
   5   7   7        0.03        2.08      2.94 o
  -6   8   7        0.39       -1.39      2.19 o
  -5   8   7        8.04        3.00      3.23 o
  -4   8   7        0.38       -0.99      1.44 o
  -3   8   7        5.60        4.16      1.97 o
  -2   8   7       92.01       94.58      3.77 o
  -1   8   7       11.77       15.91      2.05 o
   0   8   7        8.00        7.57      1.84 o
   1   8   7        8.81        9.96      1.84 o
   2   8   7       67.27       65.52      3.02 o
   3   8   7        0.04        0.21      1.55 o
   4   8   7        0.18        2.75      1.84 o
   5   8   7        0.91       -0.64      2.42 o
  -6   9   7        2.22       -0.65      4.91 o
  -5   9   7        0.00        1.07      2.00 o
  -4   9   7       10.24        9.45      2.05 o
  -3   9   7       13.66       12.69      2.05 o
  -2   9   7       17.05       12.69      2.14 o
  -1   9   7        0.13        0.31      1.80 o
   0   9   7       48.95       51.12      3.17 o
   1   9   7       20.08       18.91      3.00 o
   2   9   7        5.96        3.83      1.74 o
   3   9   7        0.86        2.77      2.06 o
   4   9   7        4.13        6.24      2.94 o
  -5  10   7        1.33        1.46      2.16 o
  -4  10   7        5.24        0.17      2.34 o
  -3  10   7        0.54       -1.84      1.61 o
  -2  10   7        0.16       -1.35      1.97 o
  -1  10   7       25.70       25.15      2.51 o
   0  10   7        2.26        1.69      1.84 o
   1  10   7        1.40       -0.51      1.69 o
   2  10   7        0.28       -1.78      1.61 o
   3  10   7        4.60        7.38      2.27 o
  -3  11   7        0.73        2.38      1.84 o
  -2  11   7        0.17        3.40      1.99 o
  -1  11   7        0.02       -0.13      1.84 o
   0  11   7        9.05        8.71      2.21 o
   1  11   7        0.03       -0.99      1.84 o
   2  11   7        0.00        1.34      2.16 o
  -8   0   8        2.73        5.94      2.66 o
  -6   0   8       44.10       27.10      3.70 o
  -4   0   8      245.41      252.76      5.70 o
  -2   0   8      106.98      137.26      6.54 o
   0   0   8      825.07      806.34     20.80 o
   2   0   8       89.73      102.48      3.53 o
   4   0   8      134.19      136.81      4.82 o
   6   0   8        7.29        5.94      2.97 o
  -8   1   8       25.63       25.98      2.38 o
  -7   1   8        0.48       -1.32      1.80 o
  -6   1   8       25.56       27.23      1.82 o
  -5   1   8       38.33       36.87      1.74 o
  -4   1   8      174.44      179.26      3.32 o
  -3   1   8      189.10      177.18      3.56 o
  -2   1   8      386.52      366.96      5.94 o
  -1   1   8      401.56      415.02      6.35 o
   0   1   8      354.03      398.19      7.20 o
   1   1   8      229.33      206.82      3.59 o
   2   1   8      212.45      218.79      3.51 o
   3   1   8       54.69       55.52      2.13 o
   4   1   8       39.83       37.61      2.23 o
   5   1   8        8.32        8.26      2.67 o
   6   1   8       13.01       14.86      2.52 o
  -8   2   8        0.03       -0.73      1.67 o
  -7   2   8        3.03        2.60      1.65 o
  -6   2   8      136.12      137.14      5.49 o
  -5   2   8       74.89       74.28      2.57 o
  -4   2   8       26.08       31.09      1.70 o
  -3   2   8      178.84      181.51      3.93 o
  -2   2   8      873.29      883.24     11.66 o
  -1   2   8      652.17      651.96     10.40 o
   0   2   8       57.60       53.62      2.61 o
   1   2   8      263.78      279.74      5.05 o
   2   2   8      272.85      274.50      4.41 o
   3   2   8       96.06       98.95      3.59 o
   4   2   8        1.17        4.56      1.37 o
   5   2   8        7.89       11.88      3.57 o
   6   2   8        4.28        7.83      2.28 o
  -8   3   8       32.63       34.98      2.72 o
  -7   3   8       15.01       14.47      2.03 o
  -6   3   8        0.93        0.47      1.60 o
  -5   3   8        0.30        0.32      1.64 o
  -4   3   8      364.91      368.98      6.42 o
  -3   3   8      206.66      209.06      3.92 o
  -2   3   8        4.49        5.32      1.25 o
  -1   3   8       15.45       14.97      1.72 o
   0   3   8      562.06      563.08     10.98 o
   1   3   8      157.09      160.07      5.83 o
   2   3   8        0.11       -0.04      1.01 o
   3   3   8       11.92       11.30      1.39 o
   4   3   8       27.64       29.61      3.34 o
   5   3   8       11.18       10.10      3.57 o
   6   3   8        3.39        8.91      3.57 o
  -8   4   8        1.68        5.25      2.24 o
  -7   4   8        1.30        0.54      1.75 o
  -6   4   8       42.24       37.35      2.71 o
  -5   4   8       15.03       17.92      1.66 o
  -4   4   8        2.33        1.63      1.29 o
  -3   4   8       53.68       62.48      2.67 o
  -2   4   8      140.66      147.62      3.61 o
  -1   4   8        5.04        9.15      1.46 o
   0   4   8        3.84        1.07      1.22 o
   1   4   8       25.64       29.36      2.40 o
   2   4   8       28.71       31.11      2.40 o
   3   4   8       10.35       12.87      1.55 o
   4   4   8        5.52        6.73      1.86 o
   5   4   8        0.23        1.19      2.97 o
   6   4   8        2.94        1.78      3.57 o
  -8   5   8        2.88       -1.42      1.88 o
  -7   5   8        0.36        2.04      2.13 o
  -6   5   8        3.36        0.72      3.25 o
  -5   5   8        3.70        5.60      1.65 o
  -4   5   8        4.10        2.25      1.46 o
  -3   5   8       43.25       39.74      2.61 o
  -2   5   8        3.22        4.19      1.25 o
  -1   5   8       56.51       52.28      2.51 o
   0   5   8        2.44        2.47      1.25 o
   1   5   8        8.66        5.94      1.57 o
   2   5   8       16.51       14.82      2.06 o
   3   5   8        5.54        5.52      1.39 o
   4   5   8        6.18        5.42      1.92 o
   5   5   8        3.65        4.16      2.85 o
   6   5   8       11.71       13.07      4.16 o
  -7   6   8        0.06       -1.61      2.84 o
  -6   6   8        2.20       -1.75      1.89 o
  -5   6   8       51.13       47.44      3.39 o
  -4   6   8       18.53       15.16      2.16 o
  -3   6   8        1.66       -1.01      1.39 o
  -2   6   8        8.16        9.36      1.50 o
  -1   6   8      128.64      110.70      3.63 o
   0   6   8      141.28      137.07      4.00 o
   1   6   8        0.06       -1.28      1.25 o
   2   6   8       28.05       25.47      2.08 o
   3   6   8        0.43       -0.45      1.67 o
   4   6   8       79.68       84.67      6.37 o
   5   6   8        0.28       -1.65      2.71 o
  -7   7   8       11.20       11.22      3.66 o
  -6   7   8       12.17        8.31      4.06 o
  -5   7   8        0.16       -2.05      2.28 o
  -4   7   8       37.72       39.19      2.65 o
  -3   7   8      104.06      104.43      4.46 o
  -2   7   8      221.56      208.81      5.49 o
  -1   7   8       23.43       24.98      1.81 o
   0   7   8      106.81      107.22      4.00 o
   1   7   8       45.92       44.93      2.74 o
   2   7   8      300.89      308.53      5.34 o
   3   7   8        5.05        5.52      1.47 o
   4   7   8       31.34       34.88      3.98 o
   5   7   8        0.21        0.59      3.57 o
  -6   8   8       18.64       17.34      3.12 o
  -5   8   8        8.93        8.07      2.27 o
  -4   8   8      117.30      110.30      4.08 o
  -3   8   8        0.17        0.38      1.61 o
  -2   8   8      114.77      117.82      4.23 o
  -1   8   8       28.14       30.91      2.92 o
   0   8   8      344.37      310.08      6.61 o
   1   8   8       16.29       17.97      1.88 o
   2   8   8       90.73       99.08      4.07 o
   3   8   8        6.53        6.92      2.16 o
   4   8   8       98.76      100.50      6.54 o
  -5   9   8        9.04        4.43      2.16 o
  -4   9   8       30.98       30.27      3.09 o
  -3   9   8        1.82        2.32      2.23 o
  -2   9   8      131.22      116.53      5.75 o
  -1   9   8        0.09        0.24      1.82 o
   0   9   8       66.28       71.99      3.63 o
   1   9   8        0.37        1.58      1.69 o
   2   9   8       68.45       57.63      4.37 o
   3   9   8        0.56        1.66      2.27 o
  -4  10   8       12.01        9.58      2.50 o
  -3  10   8        7.36        3.27      1.78 o
  -2  10   8       12.23       11.65      2.14 o
  -1  10   8       17.59       13.14      2.59 o
   0  10   8        6.92        3.85      1.84 o
   1  10   8        3.95        5.92      1.91 o
   2  10   8       11.77        8.86      2.50 o
  -3  11   8        0.02        0.21      2.19 o
  -2  11   8        1.78        5.79      2.08 o
  -1  11   8        4.36        0.33      2.06 o
   0  11   8        1.92       -2.49      1.66 o
   1  11   8        2.30        2.04      1.99 o
  -7   0   9       33.08       33.79      3.86 o
  -5   0   9      291.59      299.76      6.75 o
  -3   0   9      896.83      906.19     17.59 o
  -1   0   9     1325.32     1386.28     33.87 o
   1   0   9      616.97      577.57     16.64 o
   3   0   9      218.13      228.91      5.47 o
   5   0   9       17.93       20.80      4.16 o
  -8   1   9        0.36        0.72      1.84 o
  -7   1   9       11.42       10.65      1.98 o
  -6   1   9        3.94        4.20      1.06 o
  -5   1   9      159.11      164.89      3.47 o
  -4   1   9       69.11       71.59      2.82 o
  -3   1   9      502.46      525.84      7.21 o
  -2   1   9       23.48       21.71      1.69 o
  -1   1   9      967.23      954.92     17.92 o
   0   1   9      268.03      245.53      7.59 o
   1   1   9      566.25      597.61      8.54 o
   2   1   9       17.20       20.60      1.69 o
   3   1   9      117.73      112.19      3.41 o
   4   1   9       21.98       30.17      2.27 o
   5   1   9       38.20       42.01      4.16 o
   6   1   9        2.17        5.35      2.10 o
  -8   2   9       10.02        8.04      2.01 o
  -7   2   9        3.02        0.84      1.81 o
  -6   2   9        3.93        2.24      1.72 o
  -5   2   9        0.05        0.18      1.17 o
  -4   2   9        9.00       10.20      1.42 o
  -3   2   9      155.27      161.66      4.37 o
  -2   2   9      168.60      161.15      3.61 o
  -1   2   9      203.08      231.55      5.93 o
   0   2   9        7.87        9.30      2.67 o
   1   2   9      230.09      212.22      5.16 o
   2   2   9       76.36       84.79      2.89 o
   3   2   9      104.65      101.73      2.96 o
   4   2   9        0.75        1.19      1.78 o
   5   2   9       17.00       17.23      4.16 o
   6   2   9        0.37        3.57      2.10 o
  -8   3   9        2.25        1.37      2.09 o
  -7   3   9       14.13       13.57      2.16 o
  -6   3   9       48.79       48.99      2.89 o
  -5   3   9        0.17        0.57      1.17 o
  -4   3   9        4.65        5.60      1.44 o
  -3   3   9        6.86        6.11      1.31 o
  -2   3   9      106.86      103.06      3.01 o
  -1   3   9        3.82        6.60      1.37 o
   0   3   9        8.47        7.04      1.46 o
   1   3   9       59.68       61.37      3.09 o
   2   3   9       47.36       50.36      2.85 o
   3   3   9       27.45       27.02      3.02 o
   4   3   9        6.04        6.83      2.10 o
   5   3   9       18.87       25.55      4.75 o
   6   3   9        2.96        2.97      3.57 o
  -8   4   9       28.18       30.62      3.18 o
  -7   4   9        3.46        2.06      3.00 o
  -6   4   9       28.91       33.21      2.84 o
  -5   4   9        2.30        5.48      1.65 o
  -4   4   9      228.61      240.37      5.94 o
  -3   4   9        2.39        1.98      2.43 o
  -2   4   9      180.33      172.07      5.12 o
  -1   4   9       17.85       24.43      2.40 o
   0   4   9      396.27      388.77      7.77 o
   1   4   9        0.04        0.40      1.37 o
   2   4   9      110.71      115.27      4.09 o
   3   4   9       25.99       23.05      2.83 o
   4   4   9       50.99       58.19      4.14 o
   5   4   9       11.21       10.70      3.57 o
   6   4   9        6.04       10.10      4.16 o
  -7   5   9        3.96        4.61      2.35 o
  -6   5   9       96.23      100.02      4.71 o
  -5   5   9       58.68       66.92      3.40 o
  -4   5   9       60.31       68.26      4.36 o
  -3   5   9       49.65       55.99      2.74 o
  -2   5   9      468.31      444.75      7.33 o
  -1   5   9       57.60       48.65      3.19 o
   0   5   9      132.91      123.75      4.34 o
   1   5   9       66.72       63.40      6.68 o
   2   5   9      148.35      154.08      5.23 o
   3   5   9       31.22       31.49      2.61 o
   4   5   9       19.48       18.67      3.13 o
   5   5   9       11.47       15.45      4.16 o
  -7   6   9       64.50       74.67      4.52 o
  -6   6   9        0.08        1.44      2.15 o
  -5   6   9       30.57       31.23      3.02 o
  -4   6   9      118.37      115.36      4.43 o
  -3   6   9      445.69      425.77      8.90 o
  -2   6   9        2.61        5.37      1.55 o
  -1   6   9      100.00       94.56      4.88 o
   0   6   9       94.40      100.42      4.46 o
   1   6   9      302.79      283.31     11.03 o
   2   6   9        3.03        1.40      1.81 o
   3   6   9       45.37       39.49      3.05 o
   4   6   9        2.32        5.35      3.57 o
   5   6   9       28.77       33.87      5.35 o
  -6   7   9        7.97        5.38      2.53 o
  -5   7   9      263.82      257.51      8.61 o
  -4   7   9       27.69       29.19      3.86 o
  -3   7   9       21.39       15.22      2.08 o
  -2   7   9        1.80        3.67      1.61 o
  -1   7   9      770.70      707.43     10.99 o
   0   7   9       17.08       24.66      3.17 o
   1   7   9       41.20       37.90      2.83 o
   2   7   9        2.71        5.15      2.06 o
   3   7   9      157.37      177.04     14.26 o
   4   7   9        0.42        1.78      3.57 o
  -6   8   9       20.09       14.61      3.23 o
  -5   8   9        0.02        2.24      2.71 o
  -4   8   9        1.38        3.83      1.84 o
  -3   8   9      315.53      315.51      6.83 o
  -2   8   9       49.76       47.11      2.95 o
  -1   8   9        0.82        4.46      1.78 o
   0   8   9       15.92       17.93      2.29 o
   1   8   9      261.45      258.40      6.09 o
   2   8   9        8.53        7.26      1.84 o
   3   8   9        2.57        3.84      2.71 o
   4   8   9        0.06        0.59      4.16 o
  -5   9   9       26.88       27.24      4.75 o
  -4   9   9       18.45       16.41      2.70 o
  -3   9   9        0.88       -0.27      1.61 o
  -2   9   9        0.50       -1.06      1.55 o
  -1   9   9       58.89       57.63      3.47 o
   0   9   9       25.22       22.73      2.48 o
   1   9   9        2.20        1.36      1.94 o
   2   9   9        0.69       -0.19      2.00 o
   3   9   9       25.17       21.26      2.97 o
  -4  10   9        0.63        1.44      2.27 o
  -3  10   9        0.28       -1.49      1.61 o
  -2  10   9       14.04       11.68      2.21 o
  -1  10   9        1.13       -2.24      1.61 o
   0  10   9        8.55        5.50      2.08 o
   1  10   9        0.50       -1.51      2.06 o
   2  10   9        7.19        9.35      2.61 o
  -1  11   9        1.03        3.82      2.56 o
  -8   0  10        4.81        4.75      3.57 o
  -6   0  10       47.36       53.42      3.18 o
  -4   0  10       63.92       60.73      3.27 o
  -2   0  10      149.24      153.30      7.72 o
   0   0  10       44.60       50.51      4.75 o
   2   0  10        1.12       -2.12      1.46 o
   4   0  10        0.02        2.97      2.38 o
   6   0  10        2.24        0.59      2.97 o
  -8   1  10       15.25       18.79      2.44 o
  -7   1  10        3.12        1.13      1.81 o
  -6   1  10       14.77       13.03      1.45 o
  -5   1  10        7.34        4.94      1.41 o
  -4   1  10       91.51       93.61      4.25 o
  -3   1  10      216.93      204.66      4.17 o
  -2   1  10       58.55       66.24      2.74 o
  -1   1  10      137.43      123.65      5.05 o
   0   1  10       54.43       52.14      2.85 o
   1   1  10      179.38      179.01      3.98 o
   2   1  10        4.29        2.67      1.19 o
   3   1  10       52.14       56.49      3.09 o
   4   1  10        0.40       -1.49      1.68 o
   5   1  10        0.27        0.89      2.10 o
   6   1  10        0.00        0.00      2.10 o
  -8   2  10        1.11        3.04      2.01 o
  -7   2  10        0.07        0.74      2.23 o
  -6   2  10       27.93       29.01      2.50 o
  -5   2  10        5.43        6.37      1.43 o
  -4   2  10       12.11        9.47      1.55 o
  -3   2  10      103.89      105.32      3.34 o
  -2   2  10       42.52       38.51      2.11 o
  -1   2  10      170.31      185.27      5.02 o
   0   2  10       17.40       18.75      2.06 o
   1   2  10      158.11      152.71      4.46 o
   2   2  10        1.63        2.08      1.19 o
   3   2  10        4.58        2.56      1.72 o
   4   2  10        1.30        5.35      2.97 o
   5   2  10       19.48       21.99      4.75 o
   6   2  10        0.01       -1.49      3.86 o
  -8   3  10        2.89        6.20      2.39 o
  -7   3  10       43.31       48.48      3.26 o
  -6   3  10        0.00        2.25      1.81 o
  -5   3  10       11.24       10.84      1.66 o
  -4   3  10        0.72       -1.40      1.48 o
  -3   3  10      188.45      172.40      5.40 o
  -2   3  10       19.09       19.36      2.06 o
  -1   3  10       44.93       52.25      4.47 o
   0   3  10       22.16       33.45      2.50 o
   1   3  10      116.18      112.61      4.12 o
   2   3  10       11.99       11.84      1.92 o
   3   3  10       19.07       24.08      2.27 o
   4   3  10        1.49        2.97      2.97 o
   5   3  10       15.93       14.26      4.16 o
  -7   4  10        0.44        0.02      2.40 o
  -6   4  10        8.66       10.81      2.24 o
  -5   4  10      412.35      427.00      7.07 o
  -4   4  10        0.07       -0.93      1.46 o
  -3   4  10        4.06        5.35      1.82 o
  -2   4  10      173.41      183.60      6.58 o
  -1   4  10     1140.11     1065.41     23.81 o
   0   4  10       22.16       23.43      2.40 o
   1   4  10        1.75        3.57      1.72 o
   2   4  10       89.40       92.81      4.45 o
   3   4  10      225.46      238.28      8.12 o
   4   4  10        0.12        2.38      3.57 o
   5   4  10        2.28        2.38      3.57 o
  -7   5  10       78.55       85.79      8.74 o
  -6   5  10        7.63        5.28      2.35 o
  -5   5  10       50.98       49.15      6.54 o
  -4   5  10      183.77      198.92      5.81 o
  -3   5  10      821.61      807.24     17.72 o
  -2   5  10        1.86        7.13      2.06 o
  -1   5  10       95.29       87.67      4.09 o
   0   5  10      299.63      309.04      7.20 o
   1   5  10      678.85      643.22     11.65 o
   2   5  10        5.42        8.12      2.06 o
   3   5  10        1.81        1.27      2.36 o
   4   5  10       38.76       44.57      5.94 o
   5   5  10       55.29       54.67      6.54 o
  -7   6  10       32.52       30.00      3.63 o
  -6   6  10       91.12       93.88      6.70 o
  -5   6  10       79.55       74.41      4.99 o
  -4   6  10       34.70       36.44      5.00 o
  -3   6  10      220.73      226.63      6.28 o
  -2   6  10      213.98      221.91      6.28 o
  -1   6  10      306.29      306.81      7.55 o
   0   6  10       88.73       92.29      4.46 o
   1   6  10       75.10       80.55      4.12 o
   2   6  10       56.13       57.55      3.65 o
   3   6  10       92.83       99.88      5.88 o
   4   6  10       32.91       33.28      5.35 o
  -6   7  10       13.93       16.43      3.45 o
  -5   7  10       91.93       94.95      5.66 o
  -4   7  10       49.91       51.75      3.53 o
  -3   7  10       10.00       12.13      2.27 o
  -2   7  10      117.37      118.59      4.91 o
  -1   7  10      203.61      209.39      7.48 o
   0   7  10        8.96        9.63      2.27 o
   1   7  10       18.54       16.08      2.61 o
   2   7  10       98.64       87.91      4.68 o
   3   7  10       28.07       32.72      4.20 o
   4   7  10        0.08        0.00      3.57 o
  -5   8  10        0.00        0.32      2.28 o
  -4   8  10       23.37       23.99      3.17 o
  -3   8  10       65.65       72.95      5.01 o
  -2   8  10        3.07        2.52      1.69 o
  -1   8  10        0.02       -0.44      1.85 o
   0   8  10       60.65       61.54      3.57 o
   1   8  10       82.03       97.49      4.45 o
   2   8  10        2.59        3.17      2.06 o
   3   8  10        0.00        0.59      2.52 o
  -4   9  10        3.89        1.97      2.71 o
  -3   9  10        0.41        2.01      1.87 o
  -2   9  10        2.40       -0.68      1.61 o
  -1   9  10       14.99       16.30      2.44 o
   0   9  10        2.03        2.71      1.80 o
   1   9  10        0.00        0.30      1.78 o
   2   9  10        2.28        0.59      2.06 o
  -3  10  10        1.58        1.78      1.91 o
  -2  10  10        1.77        1.90      1.91 o
  -1  10  10        0.30        2.81      1.91 o
   0  10  10        2.06        2.84      2.49 o
   1  10  10        0.56        0.39      1.91 o
  -7   0  11        3.99        0.37      3.57 o
  -5   0  11        2.70        2.51      1.56 o
  -3   0  11        5.32        4.91      2.06 o
  -1   0  11       17.51       24.36      4.16 o
   1   0  11       59.95       63.58      5.94 o
   3   0  11        1.23        0.59      1.68 o
   5   0  11       10.31        1.78      2.97 o
  -8   1  11        0.44       -2.04      2.92 o
  -7   1  11        1.95        1.44      1.92 o
  -6   1  11       43.92       46.95      2.58 o
  -5   1  11        2.70        1.67      1.36 o
  -4   1  11        1.34        1.69      1.38 o
  -3   1  11        7.35        8.27      1.53 o
  -2   1  11      407.75      393.94      6.76 o
  -1   1  11       63.08       66.25      2.95 o
   0   1  11        6.39        7.35      1.73 o
   1   1  11        4.58        6.57      1.39 o
   2   1  11      180.46      172.77      5.99 o
   3   1  11       20.78       20.67      2.71 o
   4   1  11        2.30       -0.59      2.10 o
   5   1  11        1.07        1.35      4.75 o
  -8   2  11       27.38       26.21      2.90 o
  -7   2  11       14.08       16.25      2.41 o
  -6   2  11       16.45       19.11      2.36 o
  -5   2  11       19.41       21.46      2.09 o
  -4   2  11      400.47      394.90      6.55 o
  -3   2  11      101.59      105.85      3.57 o
  -2   2  11       78.58       80.70      3.48 o
  -1   2  11        1.29        0.68      1.46 o
   0   2  11      755.02      740.42     12.35 o
   1   2  11       34.44       34.26      4.15 o
   2   2  11       60.57       58.33      3.30 o
   3   2  11        0.00       -0.50      1.57 o
   4   2  11       78.85       82.00      7.13 o
   5   2  11        0.81       -2.08      2.10 o
  -7   3  11       38.91       47.42      3.37 o
  -6   3  11      124.72      124.96      4.72 o
  -5   3  11       78.97       86.80      3.45 o
  -4   3  11      235.26      234.99      5.26 o
  -3   3  11      188.18      182.57      4.58 o
  -2   3  11      555.52      558.48     10.29 o
  -1   3  11       66.57       76.16      3.88 o
   0   3  11      446.74      426.62     10.23 o
   1   3  11       59.85       62.08      3.53 o
   2   3  11      189.06      191.66      5.60 o
   3   3  11        1.21        1.61      2.00 o
   4   3  11      102.79      111.71      7.72 o
   5   3  11        2.94        4.75      3.57 o
  -7   4  11        9.65        7.01      2.31 o
  -6   4  11      180.08      195.37      5.78 o
  -5   4  11      226.13      242.55      5.22 o
  -4   4  11      126.64      137.18      8.10 o
  -3   4  11       31.18       31.24      2.85 o
  -2   4  11      936.24      902.40     14.75 o
  -1   4  11      507.53      484.46      9.61 o
   0   4  11      126.83      131.41      4.80 o
   1   4  11        1.91        1.68      1.81 o
   2   4  11      481.74      485.91     12.78 o
   3   4  11       83.12      104.81     12.18 o
   4   4  11       22.54       19.01      4.75 o
   5   4  11        0.18       -5.35      3.57 o
  -7   5  11       53.08       53.72      4.16 o
  -6   5  11       14.12       10.39      2.82 o
  -5   5  11        0.66       -0.30      1.92 o
  -4   5  11      487.62      483.69      9.72 o
  -3   5  11      388.61      394.51      8.69 o
  -2   5  11       21.69       23.66      2.74 o
  -1   5  11        0.11        1.05      1.81 o
   0   5  11      791.82      781.28     13.61 o
   1   5  11      299.21      313.75      7.53 o
   2   5  11       18.78       18.58      3.12 o
   3   5  11        0.07        1.78      2.52 o
   4   5  11      112.55      121.81      8.91 o
  -6   6  11       55.99       54.15      4.35 o
  -5   6  11       46.74       42.84      4.20 o
  -4   6  11        2.71        1.12      1.81 o
  -3   6  11        1.67        2.97      2.06 o
  -2   6  11      289.87      284.83      7.20 o
  -1   6  11       80.24       86.90      4.34 o
   0   6  11        3.34        0.94      1.81 o
   1   6  11        0.86       -2.03      1.90 o
   2   6  11      118.77      108.97      4.78 o
   3   6  11       30.85       25.56      3.78 o
   4   6  11        4.54       -1.78      3.57 o
  -6   7  11        2.65        0.86      2.53 o
  -5   7  11        8.74        9.21      2.94 o
  -4   7  11       12.66        8.44      2.27 o
  -3   7  11        6.57        6.30      2.16 o
  -2   7  11        1.44       -0.11      2.27 o
  -1   7  11       21.95       20.76      3.49 o
   0   7  11       14.17       12.57      2.40 o
   1   7  11        6.39        4.28      2.16 o
   2   7  11        0.86        1.34      3.96 o
   3   7  11        0.98       -1.78      2.52 o
  -5   8  11        6.44        5.05      2.94 o
  -4   8  11        2.74        4.52      2.16 o
  -3   8  11       24.68       25.33      4.15 o
  -2   8  11        0.15       -0.11      1.92 o
  -1   8  11       52.84       66.27      4.55 o
   0   8  11        1.32       -2.57      1.72 o
   1   8  11       18.02       21.41      2.85 o
   2   8  11        0.05        2.51      2.71 o
  -4   9  11        1.51        3.52      2.71 o
  -3   9  11        3.76        0.52      1.92 o
  -2   9  11        2.20        3.17      2.06 o
  -1   9  11        9.77        6.10      4.02 o
   0   9  11        4.00        2.50      2.27 o
   1   9  11        7.90       13.84      2.70 o
  -1  10  11        3.48        7.27      2.29 o
  -6   0  12       14.86       12.77      3.27 o
  -4   0  12      266.82      273.61      6.72 o
  -2   0  12       50.34       54.67      5.94 o
   0   0  12      204.27      214.51     10.10 o
   2   0  12       59.99       59.12      4.20 o
   4   0  12        0.11       -1.19      2.97 o
  -7   1  12        1.95        0.85      2.00 o
  -6   1  12       80.96       89.52      4.52 o
  -5   1  12      146.94      153.23      3.66 o
  -4   1  12       65.27       68.23      2.99 o
  -3   1  12        1.38        1.02      1.32 o
  -2   1  12      252.13      243.22      5.18 o
  -1   1  12      396.42      372.99      6.57 o
   0   1  12      110.99      108.26      7.12 o
   1   1  12        5.26        4.02      2.63 o
   2   1  12       22.85       24.26      2.50 o
   3   1  12       38.64       38.07      2.59 o
   4   1  12       42.49       51.13      4.20 o
   5   1  12        0.67        3.27      2.52 o
  -7   2  12       42.91       47.32      3.37 o
  -6   2  12       75.82       75.68      3.78 o
  -5   2  12        5.09        3.10      1.51 o
  -4   2  12       94.32       97.92      3.36 o
  -3   2  12      384.63      362.39      6.60 o
  -2   2  12      291.62      259.24      5.26 o
  -1   2  12        0.25       -2.43      1.62 o
   0   2  12       43.57       45.67      4.08 o
   1   2  12      200.24      210.74      8.87 o
   2   2  12      165.71      169.84      7.54 o
   3   2  12        0.54        0.52      1.81 o
   4   2  12        0.05       -2.38      2.97 o
  -7   3  12       11.18       14.97      2.92 o
  -6   3  12       31.56       33.11      2.89 o
  -5   3  12       12.94       12.13      1.82 o
  -4   3  12      278.82      263.50      5.72 o
  -3   3  12       32.91       30.76      2.17 o
  -2   3  12       28.10       28.86      3.44 o
  -1   3  12        8.79       13.69      2.37 o
   0   3  12      501.70      466.11      9.26 o
   1   3  12       48.44       47.66      3.47 o
   2   3  12        0.45       -0.88      1.65 o
   3   3  12        0.01       -0.81      2.28 o
   4   3  12       85.58       86.75      8.32 o
  -7   4  12        2.38        1.99      2.13 o
  -6   4  12       62.76       63.92      3.76 o
  -5   4  12       44.20       45.82      2.71 o
  -4   4  12       19.41       20.11      3.62 o
  -3   4  12      129.12      129.42      4.91 o
  -2   4  12      409.96      373.26      8.23 o
  -1   4  12      101.59      102.88      4.46 o
   0   4  12        1.80        3.49      1.92 o
   1   4  12      118.52      126.58      4.80 o
   2   4  12      218.68      209.23      6.05 o
   3   4  12       40.35       46.95      4.20 o
   4   4  12        0.49        1.19      3.57 o
  -6   5  12        3.29        5.55      2.50 o
  -5   5  12       52.70       56.01      3.53 o
  -4   5  12       61.37       62.86      3.99 o
  -3   5  12       70.21       71.53      4.43 o
  -2   5  12        6.72        3.49      1.92 o
  -1   5  12      262.96      277.47      7.20 o
   0   5  12      120.98      118.10      4.87 o
   1   5  12       30.36       36.78      3.19 o
   2   5  12        0.37       -0.17      1.81 o
   3   5  12       62.79       72.51      5.46 o
   4   5  12       14.49       19.01      4.75 o
  -6   6  12        4.95        4.16      2.68 o
  -5   6  12       21.39       20.71      4.75 o
  -4   6  12        1.12        1.28      2.12 o
  -3   6  12       40.48       46.27      3.43 o
  -2   6  12        4.23        3.16      1.92 o
  -1   6  12        7.27        8.08      2.16 o
   0   6  12        9.68        8.98      2.27 o
   1   6  12       68.18       68.66      4.09 o
   2   6  12        0.21        1.78      1.92 o
   3   6  12        0.06       -1.51      3.57 o
  -5   7  12        0.26        1.19      2.97 o
  -4   7  12        1.29        1.49      1.92 o
  -3   7  12        0.16        1.56      1.92 o
  -2   7  12       10.09        6.71      2.16 o
  -1   7  12        7.12       12.93      5.15 o
   0   7  12        2.89        1.98      2.06 o
   1   7  12        1.67        1.89      2.21 o
   2   7  12       12.69       13.53      3.36 o
  -4   8  12        7.31        6.22      2.71 o
  -3   8  12        0.75       -1.69      2.92 o
  -2   8  12        3.70        7.10      2.27 o
  -1   8  12        3.04        1.58      2.06 o
   0   8  12       11.25       12.06      2.61 o
   1   8  12        6.68        6.68      4.09 o
   2   8  12        1.62        5.94      2.94 o
  -3   9  12       11.70       14.99      2.96 o
  -2   9  12        2.93        2.97      2.40 o
  -1   9  12       10.90       14.54      3.02 o
   0   9  12       22.30       28.12      4.67 o
  -7   0  13       58.96       69.73      5.64 o
  -5   0  13        3.54        3.47      1.88 o
  -3   0  13      434.88      397.02      8.46 o
  -1   0  13      109.15      106.96      5.46 o
   1   0  13      526.91      504.82     12.18 o
   3   0  13       29.96       38.03      5.35 o
  -7   1  13        0.11       -0.36      1.81 o
  -6   1  13        1.36        2.20      2.06 o
  -5   1  13      160.32      161.04      3.81 o
  -4   1  13        8.16        7.39      1.64 o
  -3   1  13       33.67       34.26      2.34 o
  -2   1  13        0.55        3.49      1.80 o
  -1   1  13      441.10      378.45      6.77 o
   0   1  13       51.02       52.36      3.30 o
   1   1  13       48.35       49.98      3.43 o
   2   1  13        3.91        2.03      1.81 o
   3   1  13      171.05      163.40      6.83 o
   4   1  13        9.70       11.47      4.46 o
  -7   2  13       31.36       36.70      3.14 o
  -6   2  13        3.88        2.58      1.87 o
  -5   2  13        1.97        0.78      1.47 o
  -4   2  13        0.27       -1.33      1.44 o
  -3   2  13      176.35      164.04      4.34 o
  -2   2  13       81.29       73.96      3.09 o
  -1   2  13       10.01        6.91      2.29 o
   0   2  13        8.34       14.06      2.27 o
   1   2  13      121.66      118.12      4.68 o
   2   2  13       56.66       58.78      3.65 o
   3   2  13        0.00       -1.19      2.97 o
   4   2  13        3.69        5.21      2.71 o
  -7   3  13        0.19       -0.51      2.40 o
  -6   3  13        0.06        3.38      2.00 o
  -5   3  13       58.95       63.89      3.30 o
  -4   3  13       35.14       33.99      2.51 o
  -3   3  13        1.11        0.63      1.44 o
  -2   3  13        7.77        3.94      1.92 o
  -1   3  13      102.53       88.83      4.34 o
   0   3  13       66.45       66.06      3.77 o
   1   3  13        6.89        5.13      1.92 o
   2   3  13       14.29       12.92      2.35 o
   3   3  13       22.40       17.23      4.75 o
   4   3  13       12.68       13.67      4.75 o
  -6   4  13        2.53        1.88      2.15 o
  -5   4  13        6.10        4.24      1.90 o
  -4   4  13       12.74       12.45      2.27 o
  -3   4  13      102.96      102.20      4.57 o
  -2   4  13       14.37       18.53      2.69 o
  -1   4  13       16.40       13.98      2.40 o
   0   4  13       31.64       24.60      2.85 o
   1   4  13       65.33       69.17      7.09 o
   2   4  13       12.27       16.70      5.76 o
   3   4  13        2.44        4.16      3.57 o
  -6   5  13        1.10       -0.23      2.33 o
  -5   5  13       22.24       22.51      6.24 o
  -4   5  13        3.14        1.05      1.81 o
  -3   5  13        7.95        5.94      2.06 o
  -2   5  13       26.01       21.38      2.74 o
  -1   5  13       81.27       78.88      4.46 o
   0   5  13        0.25        1.15      1.92 o
   1   5  13        0.66       -0.26      1.92 o
   2   5  13       16.84       20.49      4.16 o
   3   5  13       18.58       25.55      5.35 o
  -5   6  13        2.05        2.10      2.71 o
  -4   6  13        0.10        0.77      1.81 o
  -3   6  13        2.31        3.96      2.06 o
  -2   6  13       24.04       26.00      2.96 o
  -1   6  13        0.85        0.80      1.81 o
   0   6  13        2.63        1.19      2.06 o
   1   6  13        3.43        3.96      2.06 o
   2   6  13        0.31       -1.19      2.52 o
  -4   7  13        8.58        7.07      2.27 o
  -3   7  13        0.08        0.04      1.92 o
  -2   7  13       13.14       15.81      2.75 o
  -1   7  13       25.51       31.85      3.30 o
   0   7  13        9.14        8.32      2.40 o
   1   7  13        0.37       -0.93      1.92 o
   2   7  13        0.49        2.51      2.71 o
  -3   8  13       33.28       37.80      3.62 o
  -2   8  13        0.15        0.86      2.16 o
  -1   8  13        3.58        2.85      2.27 o
   0   8  13        5.87        8.14      2.50 o
  -6   0  14      115.78      110.80      6.42 o
  -4   0  14       96.77       85.28      4.97 o
  -2   0  14      380.62      324.44      7.64 o
   0   0  14      104.56       83.29     15.75 o
   2   0  14      109.70      111.02      6.54 o
  -6   1  14       17.25       15.68      2.32 o
  -5   1  14        0.36        1.92      1.24 o
  -4   1  14      173.40      157.43      3.86 o
  -3   1  14       38.77       33.02      2.26 o
  -2   1  14       98.87       84.18      3.44 o
  -1   1  14        1.31        2.48      1.81 o
   0   1  14      182.15      169.66      5.60 o
   1   1  14       13.73       12.03      2.27 o
   2   1  14       20.03       21.45      2.44 o
   3   1  14        2.78        2.59      2.28 o
  -6   2  14       26.41       22.83      2.61 o
  -5   2  14       10.79        8.97      1.80 o
  -4   2  14        6.95        8.71      1.63 o
  -3   2  14        1.76        0.87      1.39 o
  -2   2  14       53.29       40.83      3.09 o
  -1   2  14       22.34       18.59      2.40 o
   0   2  14       12.16        8.11      2.16 o
   1   2  14        1.02       -0.78      2.62 o
   2   2  14       28.60       30.97      3.09 o
   3   2  14        0.10       -0.59      3.57 o
  -6   3  14        0.72        0.87      1.90 o
  -5   3  14        2.45        2.45      1.55 o
  -4   3  14        5.56        5.61      1.92 o
  -3   3  14        2.92        4.31      1.92 o
  -2   3  14        4.38        2.75      1.92 o
  -1   3  14        0.04       -1.42      1.57 o
   0   3  14        7.21        3.96      2.06 o
   1   3  14        6.69        5.15      2.06 o
   2   3  14        5.76        3.96      2.06 o
   3   3  14        0.83        0.59      3.57 o
  -6   4  14        1.14        0.97      2.28 o
  -5   4  14       18.52       22.85      3.18 o
  -4   4  14        4.40        3.34      3.27 o
  -3   4  14        1.17       -0.59      1.72 o
  -2   4  14        4.27        9.02      2.16 o
  -1   4  14       52.16       64.11      4.12 o
   0   4  14       28.18       23.11      2.74 o
   1   4  14        0.84       -0.70      1.81 o
   2   4  14        3.54        2.97      2.52 o
   3   4  14        7.25       11.88      4.16 o
  -5   5  14        0.42       -2.05      2.28 o
  -4   5  14        0.85        1.40      1.81 o
  -3   5  14       28.87       27.94      3.09 o
  -2   5  14        2.44        1.61      1.81 o
  -1   5  14        2.85        4.36      2.06 o
   0   5  14        6.55        5.91      2.27 o
   1   5  14       13.65       14.52      2.61 o
   2   5  14        5.93        1.83      3.27 o
  -4   6  14        1.45        4.56      2.06 o
  -3   6  14        3.25        4.28      2.55 o
  -2   6  14        0.01       -0.74      1.92 o
  -1   6  14        0.57        2.38      2.06 o
   0   6  14        3.47        5.13      2.27 o
   1   6  14        5.92        5.41      2.27 o
  -3   7  14        5.63        5.47      2.27 o
  -2   7  14        7.05        8.73      2.84 o
  -1   7  14        1.87       -0.59      2.06 o
   0   7  14        2.59        2.76      2.16 o
  -5   0  15        1.85        1.25      3.10 o
  -3   0  15        1.95       -0.37      1.57 o
  -1   0  15       56.14       58.95      6.54 o
   1   0  15        5.87        1.19      2.52 o
  -6   1  15        1.11        4.14      1.96 o
  -5   1  15        0.12       -1.38      1.24 o
  -4   1  15        1.91        1.77      1.30 o
  -3   1  15       10.60       11.84      2.05 o
  -2   1  15        0.28       -0.18      1.57 o
  -1   1  15        2.31        0.00      1.72 o
   0   1  15       16.16       15.60      4.52 o
   1   1  15       24.88       25.52      2.44 o
   2   1  15        2.29        7.51      2.27 o
  -6   2  15        0.53        0.91      1.87 o
  -5   2  15        0.40        0.13      1.53 o
  -4   2  15        0.26       -0.33      1.61 o
  -3   2  15        0.26        0.00      1.65 o
  -2   2  15        8.40        5.46      1.92 o
  -1   2  15        0.30        1.50      1.81 o
   0   2  15        1.62        3.37      2.06 o
   1   2  15        0.01        3.51      3.21 o
   2   2  15       13.70       15.85      3.13 o
  -5   3  15        1.29        3.49      2.28 o
  -4   3  15        0.33       -1.51      2.14 o
  -3   3  15        0.08       -0.99      1.72 o
  -2   3  15        0.33        2.57      2.06 o
  -1   3  15        5.11        5.60      2.46 o
   0   3  15        1.75        2.38      2.06 o
   1   3  15        2.03        0.17      1.81 o
   2   3  15        0.23        2.97      2.97 o
  -5   4  15        0.32       -1.34      2.98 o
  -4   4  15        6.69       10.01      2.54 o
  -3   4  15        4.99        4.49      2.16 o
  -2   4  15        0.73        4.99      2.16 o
  -1   4  15        0.16        0.48      2.41 o
   0   4  15        7.93       11.88      2.40 o
   1   4  15        0.82       -2.41      1.92 o
   2   4  15        0.06        0.59      2.52 o
  -4   5  15        2.32        3.51      2.16 o
  -3   5  15        2.59        3.33      2.16 o
  -2   5  15       27.56       36.46      3.43 o
  -1   5  15        0.15        0.74      1.92 o
   0   5  15        3.68        5.94      2.40 o
   1   5  15        2.64        3.09      2.16 o
  -3   6  15        3.84        8.09      2.50 o
  -2   6  15       17.55       20.95      2.96 o
  -1   6  15        1.50        1.39      2.06 o
   0   6  15       13.42       11.48      2.74 o
  -4   0  16       17.23       16.52      2.40 o
  -2   0  16        0.19        2.59      2.28 o
   0   0  16       12.46        6.76      2.71 o
  -5   1  16        1.23        1.77      1.84 o
  -4   1  16        0.02        1.07      1.45 o
  -3   1  16        6.78        7.59      1.72 o
  -2   1  16        5.27        3.98      1.89 o
  -1   1  16        4.18        5.20      1.78 o
   0   1  16        0.16        1.24      1.61 o
   1   1  16        0.13        2.63      1.69 o
  -5   2  16        1.55        1.73      1.69 o
  -4   2  16        0.57       -2.54      1.69 o
  -3   2  16        2.99        8.20      2.16 o
  -2   2  16        0.20       -1.09      1.65 o
  -1   2  16        2.58        2.30      1.92 o
   0   2  16        0.80        0.59      1.81 o
   1   2  16        0.47       -1.22      1.83 o
  -4   3  16        0.02       -1.34      2.14 o
  -3   3  16        1.16       -1.29      1.81 o
  -2   3  16        6.32        8.43      2.83 o
  -1   3  16        0.09       -1.78      1.96 o
   0   3  16        0.01        0.04      1.92 o
   1   3  16        0.43       -2.59      1.73 o
  -4   4  16        0.96        1.39      2.06 o
  -3   4  16        0.22        1.68      2.27 o
  -2   4  16        0.14       -0.56      1.92 o
  -1   4  16        9.73       14.61      2.72 o
   0   4  16        0.04        0.59      2.06 o
  -3   5  16       10.62       14.52      2.74 o
  -2   5  16        0.01       -2.49      1.92 o
  -1   5  16        2.61        2.77      2.06 o
  -3   0  17       18.53       17.36      3.36 o
  -1   0  17       24.54       30.60      4.20 o
  -4   1  17        0.70        0.81      1.61 o
  -3   1  17       11.97       12.48      2.66 o
  -2   1  17        2.21        2.29      2.12 o
  -1   1  17       18.53       26.12      3.52 o
   0   1  17        0.13       -1.73      2.06 o
  -3   2  17        1.47        5.57      2.27 o
  -2   2  17        3.32        8.46      2.35 o
  -1   2  17        2.82        2.79      3.46 o
  -2   3  17       11.02       14.33      4.47 o
 
